# Supplementary material for: Trichromatic perception of flower colour improves resource detection among New World monkeys
Source: Sci Rep. 2018 Jul 18;8:10883. doi: 10.1038/s41598-018-28997-4 (PMC6052032; doi:10.1038/s41598-018-28997-4)
Supplement: Supplementary file 2 — Manuscript Dataset [file 41598_2018_28997_MOESM2_ESM.xlsx]

## Sheet: BehaviouralData_SPVs
Group	Ind	Sex	Age	Color	Phenotype	SPVs	ObHours
A	BZ	M	A	D	532	0	489
A	ME	M	U	D	532	2	489
A	NT	M	U	D	532	0	489
A	CI	M	L	D	543	0	489
A	PY	M	L	D	543	2	489
A	TY	M	U	D	543	1	489
A	BO	F	A	D	561	0	489
A	FE	F	S	D	561	0	489
A	FG	M	L	D	561	3	489
A	NE	F	A	D	561	0	489
A	TD	M	S	D	561	0	489
A	TI	F	A	D	561	0	489
A	UR	M	L	D	561	0	489
A	WK	M	S	D	561	4	489
A	ZA	F	A	D	561	0	489
A	AB	F	A	T	532/561	0	489
A	BT	F	A	T	532/561	0	489
A	LM	F	L	T	532/561	1	489
A	MI	F	L	T	532/561	0	489
A	TS	F	L	T	532/561	2	489
CP	B2	M	A	D	532	0	435
CP	L1	M	A	D	532	0	435
CP	BG	M	L	D	561	0	435
CP	B1	F	L	D	561	4	435
CP	DO	M	S	D	561	2	435
CP	E1	F	A	D	561	0	435
CP	K1	F	L	D	561	0	435
CP	N1	F	L	D	561	0	435
CP	NS	M	A	D	561	0	435
CP	S2	F	A	D	561	0	435
CP	SE	F	A	D	561	0	435
CP	S4	F	L	D	561	0	435
CP	S5	F	A	D	561	0	435
CP	T1	F	A	D	561	0	435
CP	Z1	F	A	D	561	0	435
CP	A1	F	S	T	532/561	2	435
CP	AR	F	S	T	532/561	1	435
CP	B1	F	S	T	532/561	0	435
CP	L2	F	S	T	532/561	1	435
CP	PA	F	S	T	532/561	1	435
EX	AT	M	A	D	543	1	353
EX	CB	M	S	D	543	4	353
EX	OE	M	S	D	543	3	353
EX	AL	M	A	D	561	0	353
EX	CA	F	A	T	532/561	1	353
EX	EL	F	A	T	532/543	5	353
EX	AH	F	A	T	543/561	1	353
EX	HE	F	L	T	543/561	4	353
EX	HL	M	S	D		0	353
GN	BK	M	S	D	532	0	578
GN	LF	M	U	D	532	0	578
GN	RD	M	S	D	532	1	578
GN	VD	M	L	D	532	1	578
GN	BY	M	L	D	543	0	578
GN	CR	M	U	D	543	0	578
GN	FK	F	I	D	543	1	578
GN	HG	M	I	D	543	1	578
GN	MF	M	U	D	543	0	578
GN	MM	M	A	D	543	1	578
GN	MO	M	S	D	543	2	578
GN	MG	M	U	D	543	0	578
GN	SN	M	I	D	543	0	578
GN	AD	M	A	D	561	0	578
GN	BB	M	A	D	561	1	578
GN	DB	M	I	D	561	0	578
GN	GY	M	A	D	561	0	578
GN	KR	M	S	D	561	3	578
GN	LV	F	A	D	561	0	578
GN	PV	M	I	D	561	0	578
GN	PG	M	S	D	561	1	578
GN	QD	F	I	D	561	0	578
GN	RT	F	A	D	561	1	578
GN	RM	F	A	D	561	0	578
GN	CC	F	L	T	532/561	5	578
GN	FL	F	A	T	532/561	0	578
GN	LY	F	A	T	532/561	0	578
GN	MW	F	A	T	532/561	0	578
GN	PT	F	A	T	532/561	1	578
GN	LL	F	A	T	532/543	0	578
GN	MV	F	A	T	532/543	2	578
GN	PD	F	L	T	532/543	1	578
GN	MX	F	A	T	543/561	2	578
L	ES	M	S	D	532	0	286
L	MQ	M	A	D	532	0	286
L	BL	M	I	D	561	0	286
L	CE	F	A	D	561	1	286
L	CT	F	I	D	561	1	286
L	SJ	F	L	D	561	3	286
L	TL	M	A	D	561	0	286
L	VN	F	L	D	561	0	286
L	CL	F	I	T	532/561	1	286
L	OR	F	A	T	532/561	0	286
L	SS	F	A	T	532/543	0	286
L	CH	F	A	T	543/561	0	286
L	SF	F	L	T	543/561	0	286
L	TH	F	L	T	543/561	3	286
LV	MS	M	U	D	532	0	416
LV	M1	M	I	D	532	0	416
LV	N1	M	S	D	532	1	416
LV	C2	M	I	D	543	0	416
LV	NU	M	L	D	543	0	416
LV	PK	F	L	D	543	1	416
LV	T2	M	L	D	543	1	416
LV	CY	M	A	D	561	1	416
LV	C1	F	L	D	561	0	416
LV	WD	M	A	D	561	0	416
LV	CM	F	I	T	532/561	1	416
LV	DL	F	A	T	532/561	0	416
LV	O1	F	S	T	532/561	1	416
LV	VV	F	L	T	532/561	0	416
LV	BQ	F	A	T	532/543	0	416
LV	S1	F	A	T	532/543	1	416
LV	C3	F	A	T	543/561	2	416
LV	KL	F	A	T	543/561	0	416
LV	S3	F	I	T	543/561	1	416
R	LE	M	A	D	532	0	382
R	BD	M	L	D	561	1	382
R	CG	M	L	D	561	1	382
R	ED	F	A	D	561	1	382
R	JA	M	U	D	561	0	382
R	KI	F	A	D	561	0	382
R	LB	M	L	D	561	2	382
R	RF	M	A	D	561	1	382
R	SA	F	A	D	561	0	382
R	SH	F	A	D	561	1	382
R	SI	F	A	D	561	0	382
R	WE	M	I	D	561	0	382
R	DU	F	S	T	532/561	3	382
R	FT	F	L	T	532/561	5	382
R	LA	F	L	T	532/561	3	382
R	LU	F	L	T	532/561	1	382
R	MD	F	S	T	532/561	1	382
R	PE	F	L	T	532/561	1	382

## Sheet: BehaviouralData_FlowerForaging
Cycle	Monkey	Group	Sex	Age	Colour	geno	Phenotype	Total	FL	FL_Tot
1	B1	CP	F	LJ	D	RR	561	16	0	0
1	E1	CP	F	AD	D	RR	561	10	0	0
1	K1	CP	F	LJ	D	RR	561	23	0	0
1	L1	CP	M	AD	D	G.	532	21	0	0
1	S2	CP	F	AD	D	RR	561	35	0	0
1	SA	CP	F	AD	D	RR	561	32	0	0
1	SE	CP	F	AD	D	RR	561	16	0	0
1	T1	CP	F	AD	D	RR	561	22	0	0
1	Z1	CP	F	AD	D	RR	561	13	1	0.0769231
1	AR	EX	M	AD	D	Y.	543	8	0	0
1	AT	EX	M	AD	D	R.	561	10	0	0
1	HL	EX	F	LJ	T	RY	543/561	11	0	0
1	AD	GN	M	AD	D	R.	561	12	0	0
1	BG	GN	M	AD	D	R.	561	22	1	0.0454545
1	LL	GN	F	AD	T	GY	532/543	11	0	0
1	LY	GN	F	AD	T	RY	543/561	10	0	0
1	MA	GN	M	AD	D	R.	561	14	0	0
1	MN	GN	F	AD	T	GY	532/543	12	0	0
1	MX	GN	F	AD	T	RY	543/561	16	0	0
1	PT	GN	F	AD	T	GR	532/561	18	0	0
1	RI	GN	F	AD	D	RR	561	13	0	0
1	C2	VL	F	AD	T	RY	543/561	12	0	0
1	CY	VL	M	AD	D	R.	561	14	0	0
1	DL	VL	F	AD	T	GR	532/561	11	0	0
1	KL	VL	F	AD	T	RY	543/561	9	0	0
1	MU	VL	M	SA	D	G.	532	11	0	0
1	NU	VL	M	LJ	D	Y.	543	20	0	0
1	PI	VL	F	LJ	D	RY	543/561	8	0	0
1	S3	VL	F	AD	T	GY	532/543	13	0	0
1	WE	VL	M	AD	D	R.	561	13	0	0
2	B1	CP	F	LJ	D	RR	561	17	0	0
2	E1	CP	F	AD	D	RR	561	32	0	0
2	K1	CP	F	LJ	D	RR	561	22	0	0
2	L1	CP	M	AD	D	G.	532	37	0	0
2	NE	CP	F	LJ	D	RR	561	24	0	0
2	S1	CP	F	LJ	D	RR	561	23	0	0
2	S2	CP	F	AD	D	RR	561	47	0	0
2	SA	CP	F	AD	D	RR	561	36	0	0
2	SE	CP	F	AD	D	RR	561	29	0	0
2	T1	CP	F	AD	D	RR	561	32	0	0
2	Z1	CP	F	AD	D	RR	561	29	0	0
2	AH	EX	F	AD	T	RY	543/561	21	0	0
2	AR	EX	M	AD	D	Y.	543	24	1	0.0416667
2	AT	EX	M	AD	D	R.	561	27	0	0
2	CL	EX	F	AD	T	GR	532/561	24	0	0
2	EL	EX	F	AD	T	GY	532/543	28	0	0
2	HL	EX	F	LJ	T	RY	543/561	23	0	0
2	AD	GN	M	AD	D	R.	561	25	0	0
2	BG	GN	M	AD	D	R.	561	34	0	0
2	CC	GN	F	LJ	T	GR	532/561	13	0	0
2	FL	GN	F	AD	T	GR	532/561	14	0	0
2	LL	GN	F	AD	T	GY	532/543	23	0	0
2	LY	GN	F	AD	T	RY	543/561	18	0	0
2	MA	GN	M	AD	D	R.	561	23	0	0
2	MN	GN	F	AD	T	GY	532/543	20	0	0
2	MW	GN	F	AD	T	GR	532/561	15	0	0
2	MX	GN	F	AD	T	RY	543/561	17	0	0
2	PD	GN	F	LJ	T	GY	532/543	20	0	0
2	PT	GN	F	AD	T	GR	532/561	15	0	0
2	RI	GN	F	AD	D	RR	561	28	0	0
2	RM	GN	F	AD	D	RR	561	14	0	0
2	BL	VL	F	AD	T	GY	532/543	23	0	0
2	C1	VL	F	LJ	D	RR	561	12	0	0
2	C2	VL	F	AD	T	RY	543/561	25	0	0
2	CY	VL	M	AD	D	R.	561	32	0	0
2	DL	VL	F	AD	T	GR	532/561	30	0	0
2	KL	VL	F	AD	T	RY	543/561	34	0	0
2	MU	VL	M	SA	D	G.	532	37	0	0
2	NU	VL	M	LJ	D	Y.	543	25	0	0
2	PI	VL	F	LJ	D	RY	543/561	23	0	0
2	S3	VL	F	AD	T	GY	532/543	29	0	0
2	T2	VL	M	LJ	D	Y.	543	22	0	0
2	VV	VL	F	LJ	T	RY	543/561	15	0	0
2	WE	VL	M	AD	D	R.	561	33	0	0
3	B1	CP	F	LJ	D	RR	561	23	0	0
3	E1	CP	F	AD	D	RR	561	21	0	0
3	K1	CP	F	LJ	D	RR	561	19	0	0
3	L1	CP	M	AD	D	G.	532	21	0	0
3	NE	CP	F	LJ	D	RR	561	22	0	0
3	S1	CP	F	LJ	D	RR	561	18	0	0
3	S2	CP	F	AD	D	RR	561	34	0	0
3	SA	CP	F	AD	D	RR	561	32	0	0
3	SE	CP	F	AD	D	RR	561	15	0	0
3	T1	CP	F	AD	D	RR	561	21	0	0
3	Z1	CP	F	AD	D	RR	561	20	0	0
3	AH	EX	F	AD	T	RY	543/561	24	0	0
3	AR	EX	M	AD	D	Y.	543	8	0	0
3	AT	EX	M	AD	D	R.	561	41	0	0
3	CL	EX	F	AD	T	GR	532/561	43	0	0
3	EL	EX	F	AD	T	GY	532/543	44	0	0
3	HL	EX	F	LJ	T	RY	543/561	39	0	0
3	AD	GN	M	AD	D	R.	561	33	0	0
3	BG	GN	M	AD	D	R.	561	30	0	0
3	CC	GN	F	LJ	T	GR	532/561	10	0	0
3	FL	GN	F	AD	T	GR	532/561	13	0	0
3	LL	GN	F	AD	T	GY	532/543	20	0	0
3	LY	GN	F	AD	T	RY	543/561	18	0	0
3	MA	GN	M	AD	D	R.	561	27	0	0
3	MN	GN	F	AD	T	GY	532/543	20	0	0
3	MW	GN	F	AD	T	GR	532/561	21	0	0
3	MX	GN	F	AD	T	RY	543/561	28	0	0
3	PD	GN	F	LJ	T	GY	532/543	11	0	0
3	PT	GN	F	AD	T	GR	532/561	16	0	0
3	RI	GN	F	AD	D	RR	561	18	0	0
3	RM	GN	F	AD	D	RR	561	9	0	0
3	VM	GN	M	LJ	D	G.	532	17	0	0
3	BL	VL	F	AD	T	GY	532/543	21	0	0
3	C1	VL	F	LJ	D	RR	561	20	0	0
3	C2	VL	F	AD	T	RY	543/561	34	0	0
3	CY	VL	M	AD	D	R.	561	31	0	0
3	DL	VL	F	AD	T	GR	532/561	32	0	0
3	KL	VL	F	AD	T	RY	543/561	33	0	0
3	MU	VL	M	SA	D	G.	532	30	0	0
3	NU	VL	M	LJ	D	Y.	543	34	0	0
3	PI	VL	F	LJ	D	RY	543/561	28	0	0
3	S3	VL	F	AD	T	GY	532/543	35	0	0
3	T2	VL	M	LJ	D	Y.	543	30	0	0
3	VV	VL	F	LJ	T	RY	543/561	32	0	0
3	WE	VL	M	AD	D	R.	561	34	0	0
4	B1	CP	F	LJ	D	RR	561	37	0	0
4	E1	CP	F	AD	D	RR	561	36	0	0
4	K1	CP	F	LJ	D	RR	561	35	0	0
4	L1	CP	M	AD	D	G.	532	32	0	0
4	NE	CP	F	LJ	D	RR	561	24	0	0
4	S1	CP	F	LJ	D	RR	561	30	0	0
4	S2	CP	F	AD	D	RR	561	38	0	0
4	SA	CP	F	AD	D	RR	561	34	0	0
4	SE	CP	F	AD	D	RR	561	24	0	0
4	T1	CP	F	AD	D	RR	561	42	0	0
4	Z1	CP	F	AD	D	RR	561	27	0	0
4	AH	EX	F	AD	T	RY	543/561	44	0	0
4	AR	EX	M	AD	D	Y.	543	51	0	0
4	AT	EX	M	AD	D	R.	561	58	0	0
4	CL	EX	F	AD	T	GR	532/561	63	0	0
4	EL	EX	F	AD	T	GY	532/543	70	0	0
4	HL	EX	F	LJ	T	RY	543/561	52	0	0
4	AD	GN	M	AD	D	R.	561	85	0	0
4	BG	GN	M	AD	D	R.	561	83	0	0
4	CC	GN	F	LJ	T	GR	532/561	48	0	0
4	FL	GN	F	AD	T	GR	532/561	55	0	0
4	KM	GN	M	LJ	D	R.	561	51	0	0
4	LL	GN	F	AD	T	GY	532/543	58	0	0
4	LV	GN	F	AD	D	RR	561	37	0	0
4	LY	GN	F	AD	T	RY	543/561	59	0	0
4	MA	GN	M	AD	D	R.	561	73	0	0
4	MD	GN	M	LJ	D	Y.	543	40	0	0
4	MN	GN	F	AD	T	GY	532/543	73	0	0
4	MW	GN	F	AD	T	GR	532/561	63	0	0
4	MX	GN	F	AD	T	RY	543/561	63	0	0
4	PD	GN	F	LJ	T	GY	532/543	55	0	0
4	PT	GN	F	AD	T	GR	532/561	67	0	0
4	RI	GN	F	AD	D	RR	561	44	0	0
4	RM	GN	F	AD	D	RR	561	48	0	0
4	VM	GN	M	LJ	D	G.	532	58	0	0
4	BL	VL	F	AD	T	GY	532/543	36	0	0
4	C1	VL	F	LJ	D	RR	561	20	0	0
4	C2	VL	F	AD	T	RY	543/561	31	0	0
4	CY	VL	M	AD	D	R.	561	30	0	0
4	DL	VL	F	AD	T	GR	532/561	37	0	0
4	KL	VL	F	AD	T	RY	543/561	33	0	0
4	MU	VL	M	SA	D	G.	532	35	0	0
4	NU	VL	M	LJ	D	Y.	543	29	0	0
4	PI	VL	F	LJ	D	RY	543/561	27	0	0
4	S3	VL	F	AD	T	GY	532/543	32	0	0
4	T2	VL	M	LJ	D	Y.	543	27	0	0
4	VV	VL	F	LJ	T	RY	543/561	26	0	0
4	WE	VL	M	AD	D	R.	561	34	0	0
5	E1	CP	F	AD	D	RR	561	8	0	0
5	L1	CP	M	AD	D	G.	532	9	0	0
5	NE	CP	F	LJ	D	RR	561	9	0	0
5	S1	CP	F	LJ	D	RR	561	8	0	0
5	S2	CP	F	AD	D	RR	561	8	0	0
5	SE	CP	F	AD	D	RR	561	12	0	0
5	T1	CP	F	AD	D	RR	561	11	0	0
5	Z1	CP	F	AD	D	RR	561	8	0	0
5	AH	EX	F	AD	T	RY	543/561	8	0	0
5	AT	EX	M	AD	D	R.	561	11	0	0
5	CL	EX	F	AD	T	GR	532/561	10	0	0
5	EL	EX	F	AD	T	GY	532/543	14	0	0
5	HL	EX	F	LJ	T	RY	543/561	13	0	0
5	BG	GN	M	AD	D	R.	561	9	0	0
5	MA	GN	M	AD	D	R.	561	8	0	0
5	MN	GN	F	AD	T	GY	532/543	8	0	0
5	BL	VL	F	AD	T	GY	532/543	24	0	0
5	C1	VL	F	LJ	D	RR	561	18	0	0
5	C2	VL	F	AD	T	RY	543/561	25	1	0.04
5	CY	VL	M	AD	D	R.	561	29	0	0
5	DL	VL	F	AD	T	GR	532/561	34	0	0
5	KL	VL	F	AD	T	RY	543/561	34	0	0
5	MU	VL	M	SA	D	G.	532	30	0	0
5	NU	VL	M	LJ	D	Y.	543	26	0	0
5	PI	VL	F	LJ	D	RY	543/561	15	0	0
5	S3	VL	F	AD	T	GY	532/543	22	0	0
5	T2	VL	M	LJ	D	Y.	543	19	0	0
5	VV	VL	F	LJ	T	RY	543/561	23	0	0
5	WE	VL	M	AD	D	R.	561	24	0	0
6	B1	CP	F	LJ	D	RR	561	17	0	0
6	E1	CP	F	AD	D	RR	561	29	0	0
6	K1	CP	F	LJ	D	RR	561	23	0	0
6	L1	CP	M	AD	D	G.	532	48	0	0
6	NE	CP	F	LJ	D	RR	561	28	0	0
6	S1	CP	F	LJ	D	RR	561	29	0	0
6	S2	CP	F	AD	D	RR	561	35	0	0
6	SA	CP	F	AD	D	RR	561	29	0	0
6	SE	CP	F	AD	D	RR	561	28	0	0
6	T1	CP	F	AD	D	RR	561	27	0	0
6	Z1	CP	F	AD	D	RR	561	23	0	0
6	AH	EX	F	AD	T	RY	543/561	13	0	0
6	AR	EX	M	AD	D	Y.	543	21	0	0
6	AT	EX	M	AD	D	R.	561	42	0	0
6	CL	EX	F	AD	T	GR	532/561	22	0	0
6	EL	EX	F	AD	T	GY	532/543	32	1	0.03125
6	HL	EX	F	LJ	T	RY	543/561	28	0	0
6	AD	GN	M	AD	D	R.	561	19	0	0
6	BG	GN	M	AD	D	R.	561	15	0	0
6	CC	GN	F	LJ	T	GR	532/561	13	0	0
6	FL	GN	F	AD	T	GR	532/561	17	0	0
6	KM	GN	M	LJ	D	R.	561	12	0	0
6	LL	GN	F	AD	T	GY	532/543	18	0	0
6	LV	GN	F	AD	D	RR	561	15	0	0
6	LY	GN	F	AD	T	RY	543/561	15	0	0
6	MA	GN	M	AD	D	R.	561	22	0	0
6	MD	GN	M	LJ	D	Y.	543	16	0	0
6	MN	GN	F	AD	T	GY	532/543	24	0	0
6	MW	GN	F	AD	T	GR	532/561	18	0	0
6	MX	GN	F	AD	T	RY	543/561	16	0	0
6	PD	GN	F	LJ	T	GY	532/543	15	0	0
6	PT	GN	F	AD	T	GR	532/561	14	0	0
6	RI	GN	F	AD	D	RR	561	23	0	0
6	RM	GN	F	AD	D	RR	561	17	0	0
6	VM	GN	M	LJ	D	G.	532	21	0	0
6	BL	VL	F	AD	T	GY	532/543	28	0	0
6	C1	VL	F	LJ	D	RR	561	38	0	0
6	C2	VL	F	AD	T	RY	543/561	21	0	0
6	CY	VL	M	AD	D	R.	561	37	0	0
6	DL	VL	F	AD	T	GR	532/561	52	0	0
6	KL	VL	F	AD	T	RY	543/561	41	0	0
6	MU	VL	M	SA	D	G.	532	31	0	0
6	NU	VL	M	LJ	D	Y.	543	30	0	0
6	PI	VL	F	LJ	D	RY	543/561	24	0	0
6	S3	VL	F	AD	T	GY	532/543	32	0	0
6	T2	VL	M	LJ	D	Y.	543	25	0	0
6	VV	VL	F	LJ	T	RY	543/561	32	0	0
6	WE	VL	M	AD	D	R.	561	39	0	0
7	B1	CP	F	LJ	D	RR	561	25	0	0
7	E1	CP	F	AD	D	RR	561	22	0	0
7	K1	CP	F	LJ	D	RR	561	20	0	0
7	L1	CP	M	AD	D	G.	532	22	0	0
7	NE	CP	F	LJ	D	RR	561	25	0	0
7	S1	CP	F	LJ	D	RR	561	28	0	0
7	S2	CP	F	AD	D	RR	561	27	0	0
7	SA	CP	F	AD	D	RR	561	24	0	0
7	SE	CP	F	AD	D	RR	561	17	0	0
7	T1	CP	F	AD	D	RR	561	15	0	0
7	Z1	CP	F	AD	D	RR	561	13	0	0
7	AH	EX	F	AD	T	RY	543/561	20	0	0
7	AR	EX	M	AD	D	Y.	543	23	0	0
7	AT	EX	M	AD	D	R.	561	32	0	0
7	CL	EX	F	AD	T	GR	532/561	20	0	0
7	EL	EX	F	AD	T	GY	532/543	24	0	0
7	HL	EX	F	LJ	T	RY	543/561	31	0	0
7	AD	GN	M	AD	D	R.	561	37	0	0
7	BG	GN	M	AD	D	R.	561	43	0	0
7	CC	GN	F	LJ	T	GR	532/561	23	0	0
7	FL	GN	F	AD	T	GR	532/561	25	0	0
7	KM	GN	M	LJ	D	R.	561	19	0	0
7	LL	GN	F	AD	T	GY	532/543	22	0	0
7	LV	GN	F	AD	D	RR	561	16	0	0
7	LY	GN	F	AD	T	RY	543/561	19	0	0
7	MA	GN	M	AD	D	R.	561	26	0	0
7	MD	GN	M	LJ	D	Y.	543	12	0	0
7	MN	GN	F	AD	T	GY	532/543	28	0	0
7	MW	GN	F	AD	T	GR	532/561	22	0	0
7	MX	GN	F	AD	T	RY	543/561	28	0	0
7	PD	GN	F	LJ	T	GY	532/543	22	0	0
7	PT	GN	F	AD	T	GR	532/561	20	0	0
7	RI	GN	F	AD	D	RR	561	30	0	0
7	RM	GN	F	AD	D	RR	561	27	0	0
7	VM	GN	M	LJ	D	G.	532	31	0	0
7	BL	VL	F	AD	T	GY	532/543	18	0	0
7	C1	VL	F	LJ	D	RR	561	28	0	0
7	C2	VL	F	AD	T	RY	543/561	16	0	0
7	CY	VL	M	AD	D	R.	561	25	0	0
7	DL	VL	F	AD	T	GR	532/561	25	0	0
7	KL	VL	F	AD	T	RY	543/561	25	0	0
7	MU	VL	M	SA	D	G.	532	29	0	0
7	NU	VL	M	LJ	D	Y.	543	25	0	0
7	PI	VL	F	LJ	D	RY	543/561	19	0	0
7	S3	VL	F	AD	T	GY	532/543	21	0	0
7	T2	VL	M	LJ	D	Y.	543	21	0	0
7	VV	VL	F	LJ	T	RY	543/561	26	0	0
7	WE	VL	M	AD	D	R.	561	24	0	0
8	B1	CP	F	LJ	D	RR	561	31	0	0
8	E1	CP	F	AD	D	RR	561	29	0	0
8	K1	CP	F	LJ	D	RR	561	28	0	0
8	L1	CP	M	AD	D	G.	532	45	0	0
8	NE	CP	F	LJ	D	RR	561	32	0	0
8	S1	CP	F	LJ	D	RR	561	28	0	0
8	S2	CP	F	AD	D	RR	561	43	0	0
8	SA	CP	F	AD	D	RR	561	31	0	0
8	SE	CP	F	AD	D	RR	561	34	0	0
8	T1	CP	F	AD	D	RR	561	34	0	0
8	Z1	CP	F	AD	D	RR	561	21	0	0
8	AH	EX	F	AD	T	RY	543/561	25	0	0
8	AR	EX	M	AD	D	Y.	543	29	0	0
8	AT	EX	M	AD	D	R.	561	14	0	0
8	CL	EX	F	AD	T	GR	532/561	34	0	0
8	EL	EX	F	AD	T	GY	532/543	49	0	0
8	HL	EX	F	LJ	T	RY	543/561	50	0	0
8	BL	VL	F	AD	T	GY	532/543	38	2	0.0526316
8	C1	VL	F	LJ	D	RR	561	33	4	0.121212
8	C2	VL	F	AD	T	RY	543/561	25	1	0.04
8	CY	VL	M	AD	D	R.	561	38	2	0.0526316
8	DL	VL	F	AD	T	GR	532/561	29	1	0.0344828
8	KL	VL	F	AD	T	RY	543/561	32	4	0.125
8	MU	VL	M	SA	D	G.	532	28	0	0
8	NU	VL	M	LJ	D	Y.	543	35	0	0
8	PI	VL	F	LJ	D	RY	543/561	30	2	0.0666667
8	S3	VL	F	AD	T	GY	532/543	32	2	0.0625
8	T2	VL	M	LJ	D	Y.	543	23	1	0.0434783
8	VV	VL	F	LJ	T	RY	543/561	15	0	0
8	WE	VL	M	AD	D	R.	561	39	2	0.0512821
9	B1	CP	F	LJ	D	RR	561	19	0	0
9	E1	CP	F	AD	D	RR	561	21	1	0.047619
9	K1	CP	F	LJ	D	RR	561	25	2	0.08
9	L1	CP	M	AD	D	G.	532	31	3	0.0967742
9	NE	CP	F	LJ	D	RR	561	32	3	0.09375
9	S1	CP	F	LJ	D	RR	561	24	0	0
9	S2	CP	F	AD	D	RR	561	26	1	0.0384615
9	SA	CP	F	AD	D	RR	561	26	0	0
9	SE	CP	F	AD	D	RR	561	23	2	0.0869565
9	T1	CP	F	AD	D	RR	561	23	2	0.0869565
9	Z1	CP	F	AD	D	RR	561	25	0	0
9	AH	EX	F	AD	T	RY	543/561	30	0	0
9	AR	EX	M	AD	D	Y.	543	51	0	0
9	CL	EX	F	AD	T	GR	532/561	49	1	0.0204082
9	EL	EX	F	AD	T	GY	532/543	52	4	0.0769231
9	HL	EX	F	LJ	T	RY	543/561	54	1	0.0185185
9	AD	GN	M	AD	D	R.	561	33	2	0.0606061
9	BG	GN	M	AD	D	R.	561	53	1	0.0188679
9	CC	GN	F	LJ	T	GR	532/561	43	3	0.0697674
9	FL	GN	F	AD	T	GR	532/561	30	1	0.0333333
9	KM	GN	M	LJ	D	R.	561	28	0	0
9	LL	GN	F	AD	T	GY	532/543	36	0	0
9	LV	GN	F	AD	D	RR	561	40	0	0
9	LY	GN	F	AD	T	RY	543/561	48	2	0.0416667
9	MA	GN	M	AD	D	R.	561	44	0	0
9	MD	GN	M	LJ	D	Y.	543	34	1	0.0294118
9	MN	GN	F	AD	T	GY	532/543	44	0	0
9	MW	GN	F	AD	T	GR	532/561	39	1	0.025641
9	MX	GN	F	AD	T	RY	543/561	55	3	0.0545455
9	PD	GN	F	LJ	T	GY	532/543	39	1	0.025641
9	PT	GN	F	AD	T	GR	532/561	43	1	0.0232558
9	RI	GN	F	AD	D	RR	561	49	0	0
9	RM	GN	F	AD	D	RR	561	27	2	0.0740741
9	VM	GN	M	LJ	D	G.	532	41	2	0.0487805
9	BL	VL	F	AD	T	GY	532/543	18	0	0
9	C1	VL	F	LJ	D	RR	561	24	0	0
9	C2	VL	F	AD	T	RY	543/561	20	0	0
9	CY	VL	M	AD	D	R.	561	24	0	0
9	DL	VL	F	AD	T	GR	532/561	31	0	0
9	KL	VL	F	AD	T	RY	543/561	25	0	0
9	MU	VL	M	SA	D	G.	532	20	0	0
9	NU	VL	M	LJ	D	Y.	543	22	0	0
9	PI	VL	F	LJ	D	RY	543/561	24	1	0.0416667
9	S3	VL	F	AD	T	GY	532/543	18	0	0
9	T2	VL	M	LJ	D	Y.	543	20	0	0
9	VV	VL	F	LJ	T	RY	543/561	21	0	0
9	WE	VL	M	AD	D	R.	561	22	0	0
10	B1	CP	F	LJ	D	RR	561	32	0	0
10	E1	CP	F	AD	D	RR	561	28	0	0
10	K1	CP	F	LJ	D	RR	561	33	0	0
10	L1	CP	M	AD	D	G.	532	40	0	0
10	NE	CP	F	LJ	D	RR	561	24	0	0
10	S1	CP	F	LJ	D	RR	561	30	1	0.0333333
10	S2	CP	F	AD	D	RR	561	28	0	0
10	SA	CP	F	AD	D	RR	561	29	0	0
10	SE	CP	F	AD	D	RR	561	29	0	0
10	T1	CP	F	AD	D	RR	561	27	0	0
10	Z1	CP	F	AD	D	RR	561	23	0	0
10	AH	EX	F	AD	T	RY	543/561	19	0	0
10	AR	EX	M	AD	D	Y.	543	42	0	0
10	CL	EX	F	AD	T	GR	532/561	38	0	0
10	EL	EX	F	AD	T	GY	532/543	47	0	0
10	HL	EX	F	LJ	T	RY	543/561	42	0	0
10	AD	GN	M	AD	D	R.	561	26	0	0
10	BG	GN	M	AD	D	R.	561	26	0	0
10	CC	GN	F	LJ	T	GR	532/561	29	0	0
10	FL	GN	F	AD	T	GR	532/561	21	0	0
10	KM	GN	M	LJ	D	R.	561	26	0	0
10	LL	GN	F	AD	T	GY	532/543	33	0	0
10	LV	GN	F	AD	D	RR	561	13	0	0
10	LY	GN	F	AD	T	RY	543/561	42	0	0
10	MA	GN	M	AD	D	R.	561	30	0	0
10	MD	GN	M	LJ	D	Y.	543	23	0	0
10	MN	GN	F	AD	T	GY	532/543	38	0	0
10	MW	GN	F	AD	T	GR	532/561	21	0	0
10	MX	GN	F	AD	T	RY	543/561	27	0	0
10	PD	GN	F	LJ	T	GY	532/543	26	0	0
10	PT	GN	F	AD	T	GR	532/561	30	0	0
10	RI	GN	F	AD	D	RR	561	16	0	0
10	RM	GN	F	AD	D	RR	561	18	0	0
10	VM	GN	M	LJ	D	G.	532	36	0	0
10	BL	VL	F	AD	T	GY	532/543	28	1	0.0357143
10	C1	VL	F	LJ	D	RR	561	31	1	0.0322581
10	C2	VL	F	AD	T	RY	543/561	46	0	0
10	CY	VL	M	AD	D	R.	561	36	1	0.0277778
10	DL	VL	F	AD	T	GR	532/561	43	0	0
10	KL	VL	F	AD	T	RY	543/561	33	1	0.030303
10	MU	VL	M	SA	D	G.	532	33	0	0
10	NU	VL	M	LJ	D	Y.	543	38	0	0
10	PI	VL	F	LJ	D	RY	543/561	30	0	0
10	S3	VL	F	AD	T	GY	532/543	23	0	0
10	T2	VL	M	LJ	D	Y.	543	31	0	0
10	VV	VL	F	LJ	T	RY	543/561	32	0	0
10	WE	VL	M	AD	D	R.	561	30	0	0
11	B1	CP	F	LJ	D	RR	561	29	0	0
11	E1	CP	F	AD	D	RR	561	29	0	0
11	K1	CP	F	LJ	D	RR	561	35	0	0
11	L1	CP	M	AD	D	G.	532	44	0	0
11	NE	CP	F	LJ	D	RR	561	22	0	0
11	S1	CP	F	LJ	D	RR	561	23	0	0
11	S2	CP	F	AD	D	RR	561	29	0	0
11	SA	CP	F	AD	D	RR	561	34	0	0
11	SE	CP	F	AD	D	RR	561	38	0	0
11	T1	CP	F	AD	D	RR	561	22	0	0
11	Z1	CP	F	AD	D	RR	561	23	0	0
11	AH	EX	F	AD	T	RY	543/561	47	0	0
11	AR	EX	M	AD	D	Y.	543	58	0	0
11	CL	EX	F	AD	T	GR	532/561	57	0	0
11	EL	EX	F	AD	T	GY	532/543	67	0	0
11	HL	EX	F	LJ	T	RY	543/561	50	0	0
11	AD	GN	M	AD	D	R.	561	33	0	0
11	BG	GN	M	AD	D	R.	561	43	0	0
11	CC	GN	F	LJ	T	GR	532/561	20	0	0
11	FL	GN	F	AD	T	GR	532/561	22	0	0
11	KM	GN	M	LJ	D	R.	561	14	0	0
11	LL	GN	F	AD	T	GY	532/543	26	0	0
11	LV	GN	F	AD	D	RR	561	15	0	0
11	LY	GN	F	AD	T	RY	543/561	41	0	0
11	MA	GN	M	AD	D	R.	561	22	0	0
11	MD	GN	M	LJ	D	Y.	543	25	0	0
11	MN	GN	F	AD	T	GY	532/543	37	0	0
11	MW	GN	F	AD	T	GR	532/561	35	0	0
11	MX	GN	F	AD	T	RY	543/561	37	0	0
11	PD	GN	F	LJ	T	GY	532/543	31	0	0
11	PT	GN	F	AD	T	GR	532/561	23	0	0
11	RI	GN	F	AD	D	RR	561	19	0	0
11	RM	GN	F	AD	D	RR	561	30	0	0
11	VM	GN	M	LJ	D	G.	532	32	0	0
11	BL	VL	F	AD	T	GY	532/543	48	0	0
11	C1	VL	F	LJ	D	RR	561	47	0	0
11	C2	VL	F	AD	T	RY	543/561	73	0	0
11	CY	VL	M	AD	D	R.	561	56	0	0
11	DL	VL	F	AD	T	GR	532/561	67	0	0
11	KL	VL	F	AD	T	RY	543/561	51	0	0
11	MU	VL	M	SA	D	G.	532	47	0	0
11	NU	VL	M	LJ	D	Y.	543	52	0	0
11	PI	VL	F	LJ	D	RY	543/561	42	0	0
11	S3	VL	F	AD	T	GY	532/543	57	0	0
11	T2	VL	M	LJ	D	Y.	543	60	0	0
11	VV	VL	F	LJ	T	RY	543/561	42	0	0
11	WE	VL	M	AD	D	R.	561	44	0	0
12	B1	CP	F	LJ	D	RR	561	33	0	0
12	E1	CP	F	AD	D	RR	561	42	0	0
12	K1	CP	F	LJ	D	RR	561	25	0	0
12	L1	CP	M	AD	D	G.	532	43	0	0
12	NE	CP	F	LJ	D	RR	561	32	0	0
12	S1	CP	F	LJ	D	RR	561	26	0	0
12	S2	CP	F	AD	D	RR	561	33	0	0
12	SA	CP	F	AD	D	RR	561	36	0	0
12	SE	CP	F	AD	D	RR	561	30	0	0
12	T1	CP	F	AD	D	RR	561	20	0	0
12	Z1	CP	F	AD	D	RR	561	32	0	0
12	AH	EX	F	AD	T	RY	543/561	31	0	0
12	AR	EX	M	AD	D	Y.	543	39	0	0
12	CL	EX	F	AD	T	GR	532/561	41	0	0
12	EL	EX	F	AD	T	GY	532/543	39	0	0
12	HL	EX	F	LJ	T	RY	543/561	37	0	0
12	AD	GN	M	AD	D	R.	561	23	0	0
12	BG	GN	M	AD	D	R.	561	36	0	0
12	CC	GN	F	LJ	T	GR	532/561	22	0	0
12	FL	GN	F	AD	T	GR	532/561	17	0	0
12	KM	GN	M	LJ	D	R.	561	21	0	0
12	LL	GN	F	AD	T	GY	532/543	31	0	0
12	LV	GN	F	AD	D	RR	561	26	0	0
12	LY	GN	F	AD	T	RY	543/561	39	0	0
12	MA	GN	M	AD	D	R.	561	18	0	0
12	MD	GN	M	LJ	D	Y.	543	34	0	0
12	MN	GN	F	AD	T	GY	532/543	26	0	0
12	MW	GN	F	AD	T	GR	532/561	35	0	0
12	MX	GN	F	AD	T	RY	543/561	28	0	0
12	PD	GN	F	LJ	T	GY	532/543	26	0	0
12	PT	GN	F	AD	T	GR	532/561	23	0	0
12	RI	GN	F	AD	D	RR	561	10	0	0
12	RM	GN	F	AD	D	RR	561	19	0	0
12	VM	GN	M	LJ	D	G.	532	34	0	0
12	BL	VL	F	AD	T	GY	532/543	23	0	0
12	C1	VL	F	LJ	D	RR	561	19	0	0
12	C2	VL	F	AD	T	RY	543/561	32	0	0
12	CY	VL	M	AD	D	R.	561	35	0	0
12	DL	VL	F	AD	T	GR	532/561	22	0	0
12	KL	VL	F	AD	T	RY	543/561	28	0	0
12	MU	VL	M	SA	D	G.	532	27	0	0
12	NU	VL	M	LJ	D	Y.	543	22	0	0
12	PI	VL	F	LJ	D	RY	543/561	16	0	0
12	S3	VL	F	AD	T	GY	532/543	24	0	0
12	T2	VL	M	LJ	D	Y.	543	20	0	0
12	VV	VL	F	LJ	T	RY	543/561	22	0	0
12	WE	VL	M	AD	D	R.	561	27	0	0
13	B1	CP	F	LJ	D	RR	561	46	0	0
13	E1	CP	F	AD	D	RR	561	63	0	0
13	K1	CP	F	LJ	D	RR	561	66	0	0
13	L1	CP	M	AD	D	G.	532	81	0	0
13	NE	CP	F	LJ	D	RR	561	56	0	0
13	S1	CP	F	LJ	D	RR	561	50	0	0
13	S2	CP	F	AD	D	RR	561	64	0	0
13	SA	CP	F	AD	D	RR	561	55	0	0
13	SE	CP	F	AD	D	RR	561	62	0	0
13	T1	CP	F	AD	D	RR	561	34	0	0
13	Z1	CP	F	AD	D	RR	561	48	0	0
13	AH	EX	F	AD	T	RY	543/561	43	0	0
13	AR	EX	M	AD	D	Y.	543	59	0	0
13	CL	EX	F	AD	T	GR	532/561	58	0	0
13	EL	EX	F	AD	T	GY	532/543	60	0	0
13	HL	EX	F	LJ	T	RY	543/561	52	0	0
13	AD	GN	M	AD	D	R.	561	45	0	0
13	BG	GN	M	AD	D	R.	561	79	0	0
13	CC	GN	F	LJ	T	GR	532/561	30	0	0
13	FL	GN	F	AD	T	GR	532/561	39	0	0
13	KM	GN	M	LJ	D	R.	561	46	0	0
13	LL	GN	F	AD	T	GY	532/543	52	0	0
13	LV	GN	F	AD	D	RR	561	51	0	0
13	LY	GN	F	AD	T	RY	543/561	64	0	0
13	MA	GN	M	AD	D	R.	561	44	0	0
13	MD	GN	M	LJ	D	Y.	543	53	0	0
13	MN	GN	F	AD	T	GY	532/543	48	0	0
13	MW	GN	F	AD	T	GR	532/561	42	0	0
13	MX	GN	F	AD	T	RY	543/561	41	0	0
13	PD	GN	F	LJ	T	GY	532/543	46	0	0
13	PT	GN	F	AD	T	GR	532/561	53	0	0
13	RI	GN	F	AD	D	RR	561	34	0	0
13	RM	GN	F	AD	D	RR	561	25	0	0
13	VM	GN	M	LJ	D	G.	532	56	0	0
13	BL	VL	F	AD	T	GY	532/543	36	0	0
13	C1	VL	F	LJ	D	RR	561	30	0	0
13	C2	VL	F	AD	T	RY	543/561	46	0	0
13	CY	VL	M	AD	D	R.	561	58	0	0
13	DL	VL	F	AD	T	GR	532/561	45	0	0
13	KL	VL	F	AD	T	RY	543/561	52	0	0
13	MU	VL	M	SA	D	G.	532	43	0	0
13	NU	VL	M	LJ	D	Y.	543	36	0	0
13	PI	VL	F	LJ	D	RY	543/561	29	0	0
13	S3	VL	F	AD	T	GY	532/543	59	0	0
13	T2	VL	M	LJ	D	Y.	543	39	0	0
13	VV	VL	F	LJ	T	RY	543/561	39	0	0
13	WE	VL	M	AD	D	R.	561	39	0	0
14	AB	AD	F	AD	T	GR	532/561	10	0	0
14	BO	AD	F	AD	D	RR	561	22	0	0
14	BT	AD	F	AD	T	GR	532/561	18	0	0
14	BZ	AD	M	AD	D	G.	532	27	0	0
14	CI	AD	M	LJ	D	Y.	543	25	0	0
14	FG	AD	M	LJ	D	R.	561	18	0	0
14	LM	AD	F	LJ	T	GR	532/561	14	0	0
14	ME	AD	M	LJ	D	G.	532	23	0	0
14	MI	AD	F	LJ	T	GR	532/561	20	0	0
14	NT	AD	M	SA	D	G.	532	27	0	0
14	PY	AD	M	LJ	D	Y.	543	23	0	0
14	TI	AD	F	AD	D	RR	561	20	0	0
14	TS	AD	F	LJ	T	GR	532/561	19	0	0
14	TY	AD	M	SA	D	Y.	543	20	0	0
14	UR	AD	M	LJ	D	R.	561	19	0	0
14	ZA	AD	F	AD	D	RR	561	21	0	0
14	CE	LV	F	AD	D	RR	561	36	0	0
14	CH	LV	F	AD	T	RY	543/561	37	0	0
14	MQ	LV	M	AD	D	G.	532	33	0	0
14	OR	LV	F	AD	T	GR	532/561	40	0	0
14	SF	LV	F	LJ	T	RY	543/561	30	0	0
14	SS	LV	F	AD	T	GY	532/543	33	1	0.030303
14	TH	LV	F	LJ	T	RY	543/561	27	0	0
14	TL	LV	M	AD	D	R.	561	29	0	0
14	ED	RM	F	AD	D	RR	561	26	0	0
14	FT	RM	F	LJ	T	GR	532/561	26	0	0
14	JA	RM	M	AD	D	R.	561	27	0	0
14	KI	RM	F	AD	D	RR	561	28	0	0
14	LA	RM	F	LJ	T	GR	532/561	21	0	0
14	LB	RM	M	LJ	D	R.	561	31	0	0
14	LE	RM	M	AD	D	G.	532	36	0	0
14	LU	RM	F	LJ	T	GR	532/561	30	0	0
14	RF	RM	M	AD	D	R.	561	31	0	0
14	SH	RM	F	AD	D	RR	561	28	0	0
14	SI	RM	F	AD	D	RR	561	34	0	0
15	AB	AD	F	AD	T	GR	532/561	10	0	0
15	BO	AD	F	AD	D	RR	561	20	0	0
15	BT	AD	F	AD	T	GR	532/561	15	0	0
15	BZ	AD	M	AD	D	G.	532	21	0	0
15	CI	AD	M	LJ	D	Y.	543	9	0	0
15	FG	AD	M	LJ	D	R.	561	11	0	0
15	LM	AD	F	LJ	T	GR	532/561	10	0	0
15	ME	AD	M	LJ	D	G.	532	10	0	0
15	MI	AD	F	LJ	T	GR	532/561	9	0	0
15	NT	AD	M	SA	D	G.	532	19	0	0
15	PY	AD	M	LJ	D	Y.	543	13	0	0
15	TI	AD	F	AD	D	RR	561	22	0	0
15	TS	AD	F	LJ	T	GR	532/561	13	0	0
15	TY	AD	M	SA	D	Y.	543	16	0	0
15	UR	AD	M	LJ	D	R.	561	16	0	0
15	ZA	AD	F	AD	D	RR	561	19	0	0
15	CE	LV	F	AD	D	RR	561	39	0	0
15	CH	LV	F	AD	T	RY	543/561	45	0	0
15	MQ	LV	M	AD	D	G.	532	47	0	0
15	OR	LV	F	AD	T	GR	532/561	42	0	0
15	SF	LV	F	LJ	T	RY	543/561	41	0	0
15	SS	LV	F	AD	T	GY	532/543	47	0	0
15	TH	LV	F	LJ	T	RY	543/561	36	0	0
15	TL	LV	M	AD	D	R.	561	44	0	0
15	ED	RM	F	AD	D	RR	561	20	0	0
15	FT	RM	F	LJ	T	GR	532/561	20	0	0
15	JA	RM	M	AD	D	R.	561	23	0	0
15	KI	RM	F	AD	D	RR	561	21	0	0
15	LA	RM	F	LJ	T	GR	532/561	19	0	0
15	LB	RM	M	LJ	D	R.	561	26	0	0
15	LE	RM	M	AD	D	G.	532	31	0	0
15	LU	RM	F	LJ	T	GR	532/561	27	0	0
15	RF	RM	M	AD	D	R.	561	28	0	0
15	SH	RM	F	AD	D	RR	561	17	0	0
15	SI	RM	F	AD	D	RR	561	26	0	0
16	AB	AD	F	AD	T	GR	532/561	18	0	0
16	BO	AD	F	AD	D	RR	561	38	0	0
16	BT	AD	F	AD	T	GR	532/561	19	0	0
16	BZ	AD	M	AD	D	G.	532	28	0	0
16	CI	AD	M	LJ	D	Y.	543	19	0	0
16	FG	AD	M	LJ	D	R.	561	22	0	0
16	LM	AD	F	LJ	T	GR	532/561	24	0	0
16	ME	AD	M	LJ	D	G.	532	20	0	0
16	MI	AD	F	LJ	T	GR	532/561	23	0	0
16	NT	AD	M	SA	D	G.	532	28	0	0
16	PY	AD	M	LJ	D	Y.	543	23	0	0
16	TI	AD	F	AD	D	RR	561	25	0	0
16	TS	AD	F	LJ	T	GR	532/561	22	0	0
16	TY	AD	M	SA	D	Y.	543	33	0	0
16	UR	AD	M	LJ	D	R.	561	22	0	0
16	ZA	AD	F	AD	D	RR	561	13	0	0
16	CE	LV	F	AD	D	RR	561	28	0	0
16	CH	LV	F	AD	T	RY	543/561	23	0	0
16	MQ	LV	M	AD	D	G.	532	28	0	0
16	OR	LV	F	AD	T	GR	532/561	21	0	0
16	SF	LV	F	LJ	T	RY	543/561	24	0	0
16	SS	LV	F	AD	T	GY	532/543	30	0	0
16	TH	LV	F	LJ	T	RY	543/561	18	0	0
16	TL	LV	M	AD	D	R.	561	31	0	0
16	ED	RM	F	AD	D	RR	561	31	0	0
16	FT	RM	F	LJ	T	GR	532/561	34	0	0
16	JA	RM	M	AD	D	R.	561	23	0	0
16	KI	RM	F	AD	D	RR	561	26	0	0
16	LA	RM	F	LJ	T	GR	532/561	28	0	0
16	LB	RM	M	LJ	D	R.	561	31	0	0
16	LE	RM	M	AD	D	G.	532	35	0	0
16	LU	RM	F	LJ	T	GR	532/561	35	0	0
16	RF	RM	M	AD	D	R.	561	33	0	0
16	SH	RM	F	AD	D	RR	561	20	0	0
16	SI	RM	F	AD	D	RR	561	32	0	0
17	AB	AD	F	AD	T	GR	532/561	33	0	0
17	BO	AD	F	AD	D	RR	561	29	0	0
17	BT	AD	F	AD	T	GR	532/561	21	0	0
17	BZ	AD	M	AD	D	G.	532	35	0	0
17	CI	AD	M	LJ	D	Y.	543	23	0	0
17	FG	AD	M	LJ	D	R.	561	25	0	0
17	LM	AD	F	LJ	T	GR	532/561	22	0	0
17	ME	AD	M	LJ	D	G.	532	24	0	0
17	MI	AD	F	LJ	T	GR	532/561	19	0	0
17	NT	AD	M	SA	D	G.	532	31	0	0
17	PY	AD	M	LJ	D	Y.	543	26	0	0
17	TI	AD	F	AD	D	RR	561	29	0	0
17	TS	AD	F	LJ	T	GR	532/561	24	0	0
17	TY	AD	M	SA	D	Y.	543	21	0	0
17	UR	AD	M	LJ	D	R.	561	23	0	0
17	ZA	AD	F	AD	D	RR	561	27	0	0
17	CE	LV	F	AD	D	RR	561	26	0	0
17	CH	LV	F	AD	T	RY	543/561	31	0	0
17	MQ	LV	M	AD	D	G.	532	31	0	0
17	OR	LV	F	AD	T	GR	532/561	23	0	0
17	SF	LV	F	LJ	T	RY	543/561	30	0	0
17	SS	LV	F	AD	T	GY	532/543	33	0	0
17	TH	LV	F	LJ	T	RY	543/561	23	0	0
17	TL	LV	M	AD	D	R.	561	31	0	0
17	ED	RM	F	AD	D	RR	561	29	0	0
17	FT	RM	F	LJ	T	GR	532/561	29	0	0
17	JA	RM	M	AD	D	R.	561	31	0	0
17	KI	RM	F	AD	D	RR	561	30	0	0
17	LA	RM	F	LJ	T	GR	532/561	30	0	0
17	LB	RM	M	LJ	D	R.	561	34	0	0
17	LE	RM	M	AD	D	G.	532	47	0	0
17	LU	RM	F	LJ	T	GR	532/561	37	0	0
17	RF	RM	M	AD	D	R.	561	36	0	0
17	SH	RM	F	AD	D	RR	561	26	0	0
17	SI	RM	F	AD	D	RR	561	42	0	0
18	AB	AD	F	AD	T	GR	532/561	21	0	0
18	BO	AD	F	AD	D	RR	561	26	0	0
18	BT	AD	F	AD	T	GR	532/561	16	0	0
18	BZ	AD	M	AD	D	G.	532	26	0	0
18	CI	AD	M	LJ	D	Y.	543	18	0	0
18	FG	AD	M	LJ	D	R.	561	13	0	0
18	LM	AD	F	LJ	T	GR	532/561	13	0	0
18	ME	AD	M	LJ	D	G.	532	20	0	0
18	MI	AD	F	LJ	T	GR	532/561	19	0	0
18	NT	AD	M	SA	D	G.	532	16	0	0
18	PY	AD	M	LJ	D	Y.	543	17	0	0
18	TI	AD	F	AD	D	RR	561	26	0	0
18	TS	AD	F	LJ	T	GR	532/561	14	0	0
18	TY	AD	M	SA	D	Y.	543	18	0	0
18	UR	AD	M	LJ	D	R.	561	14	0	0
18	ZA	AD	F	AD	D	RR	561	12	0	0
18	CE	LV	F	AD	D	RR	561	17	0	0
18	CH	LV	F	AD	T	RY	543/561	20	0	0
18	MQ	LV	M	AD	D	G.	532	9	0	0
18	OR	LV	F	AD	T	GR	532/561	14	0	0
18	SF	LV	F	LJ	T	RY	543/561	18	0	0
18	SS	LV	F	AD	T	GY	532/543	23	0	0
18	TH	LV	F	LJ	T	RY	543/561	17	0	0
18	TL	LV	M	AD	D	R.	561	21	0	0
18	ED	RM	F	AD	D	RR	561	14	0	0
18	FT	RM	F	LJ	T	GR	532/561	13	0	0
18	JA	RM	M	AD	D	R.	561	10	0	0
18	KI	RM	F	AD	D	RR	561	17	0	0
18	LA	RM	F	LJ	T	GR	532/561	17	0	0
18	LB	RM	M	LJ	D	R.	561	16	0	0
18	LE	RM	M	AD	D	G.	532	22	0	0
18	LU	RM	F	LJ	T	GR	532/561	24	0	0
18	RF	RM	M	AD	D	R.	561	13	0	0
18	SH	RM	F	AD	D	RR	561	13	0	0
18	SI	RM	F	AD	D	RR	561	22	0	0
19	AB	AD	F	AD	T	GR	532/561	23	0	0
19	BO	AD	F	AD	D	RR	561	32	0	0
19	BT	AD	F	AD	T	GR	532/561	25	0	0
19	BZ	AD	M	AD	D	G.	532	27	0	0
19	CI	AD	M	LJ	D	Y.	543	27	0	0
19	FG	AD	M	LJ	D	R.	561	21	0	0
19	LM	AD	F	LJ	T	GR	532/561	25	0	0
19	ME	AD	M	LJ	D	G.	532	27	0	0
19	MI	AD	F	LJ	T	GR	532/561	23	0	0
19	NT	AD	M	SA	D	G.	532	28	0	0
19	PY	AD	M	LJ	D	Y.	543	24	0	0
19	TI	AD	F	AD	D	RR	561	28	0	0
19	TS	AD	F	LJ	T	GR	532/561	27	0	0
19	TY	AD	M	SA	D	Y.	543	20	0	0
19	UR	AD	M	LJ	D	R.	561	22	0	0
19	ZA	AD	F	AD	D	RR	561	21	0	0
19	CE	LV	F	AD	D	RR	561	10	0	0
19	CH	LV	F	AD	T	RY	543/561	14	0	0
19	MQ	LV	M	AD	D	G.	532	8	0	0
19	OR	LV	F	AD	T	GR	532/561	9	0	0
19	SF	LV	F	LJ	T	RY	543/561	14	0	0
19	SS	LV	F	AD	T	GY	532/543	13	0	0
19	TH	LV	F	LJ	T	RY	543/561	11	0	0
19	TL	LV	M	AD	D	R.	561	12	0	0
19	ED	RM	F	AD	D	RR	561	35	0	0
19	FT	RM	F	LJ	T	GR	532/561	31	0	0
19	JA	RM	M	AD	D	R.	561	24	0	0
19	KI	RM	F	AD	D	RR	561	42	0	0
19	LA	RM	F	LJ	T	GR	532/561	25	0	0
19	LB	RM	M	LJ	D	R.	561	29	0	0
19	LE	RM	M	AD	D	G.	532	37	0	0
19	LU	RM	F	LJ	T	GR	532/561	34	0	0
19	RF	RM	M	AD	D	R.	561	26	0	0
19	SH	RM	F	AD	D	RR	561	29	0	0
19	SI	RM	F	AD	D	RR	561	35	0	0
20	AB	AD	F	AD	T	GR	532/561	44	1	0.0227273
20	BO	AD	F	AD	D	RR	561	35	0	0
20	BT	AD	F	AD	T	GR	532/561	36	0	0
20	BZ	AD	M	AD	D	G.	532	39	0	0
20	CI	AD	M	LJ	D	Y.	543	42	1	0.0238095
20	FG	AD	M	LJ	D	R.	561	40	0	0
20	LM	AD	F	LJ	T	GR	532/561	41	0	0
20	ME	AD	M	LJ	D	G.	532	41	0	0
20	MI	AD	F	LJ	T	GR	532/561	31	0	0
20	NT	AD	M	SA	D	G.	532	30	0	0
20	PY	AD	M	LJ	D	Y.	543	36	0	0
20	TI	AD	F	AD	D	RR	561	38	0	0
20	TS	AD	F	LJ	T	GR	532/561	41	0	0
20	TY	AD	M	SA	D	Y.	543	37	1	0.027027
20	UR	AD	M	LJ	D	R.	561	33	0	0
20	ZA	AD	F	AD	D	RR	561	27	0	0
20	CE	LV	F	AD	D	RR	561	27	0	0
20	CH	LV	F	AD	T	RY	543/561	26	0	0
20	MQ	LV	M	AD	D	G.	532	25	0	0
20	OR	LV	F	AD	T	GR	532/561	22	0	0
20	SF	LV	F	LJ	T	RY	543/561	24	0	0
20	SS	LV	F	AD	T	GY	532/543	31	0	0
20	TH	LV	F	LJ	T	RY	543/561	29	0	0
20	TL	LV	M	AD	D	R.	561	29	0	0
20	ED	RM	F	AD	D	RR	561	12	0	0
20	FT	RM	F	LJ	T	GR	532/561	12	0	0
20	JA	RM	M	AD	D	R.	561	10	0	0
20	KI	RM	F	AD	D	RR	561	13	0	0
20	LA	RM	F	LJ	T	GR	532/561	11	0	0
20	LB	RM	M	LJ	D	R.	561	10	0	0
20	LE	RM	M	AD	D	G.	532	14	0	0
20	LU	RM	F	LJ	T	GR	532/561	16	0	0
20	RF	RM	M	AD	D	R.	561	10	0	0
20	SH	RM	F	AD	D	RR	561	8	0	0
20	SI	RM	F	AD	D	RR	561	14	0	0
21	AB	AD	F	AD	T	GR	532/561	47	0	0
21	BO	AD	F	AD	D	RR	561	50	0	0
21	BT	AD	F	AD	T	GR	532/561	44	1	0.0227273
21	BZ	AD	M	AD	D	G.	532	36	0	0
21	CI	AD	M	LJ	D	Y.	543	38	0	0
21	FG	AD	M	LJ	D	R.	561	38	0	0
21	LM	AD	F	LJ	T	GR	532/561	45	2	0.0444444
21	ME	AD	M	LJ	D	G.	532	38	0	0
21	MI	AD	F	LJ	T	GR	532/561	41	1	0.0243902
21	NT	AD	M	SA	D	G.	532	47	0	0
21	PY	AD	M	LJ	D	Y.	543	41	0	0
21	TI	AD	F	AD	D	RR	561	46	0	0
21	TS	AD	F	LJ	T	GR	532/561	34	0	0
21	TY	AD	M	SA	D	Y.	543	31	0	0
21	UR	AD	M	LJ	D	R.	561	29	0	0
21	ZA	AD	F	AD	D	RR	561	33	0	0
21	CE	LV	F	AD	D	RR	561	27	1	0.037037
21	CH	LV	F	AD	T	RY	543/561	26	1	0.0384615
21	MQ	LV	M	AD	D	G.	532	25	0	0
21	OR	LV	F	AD	T	GR	532/561	24	2	0.0833333
21	SF	LV	F	LJ	T	RY	543/561	27	1	0.037037
21	SS	LV	F	AD	T	GY	532/543	31	0	0
21	TH	LV	F	LJ	T	RY	543/561	30	2	0.0666667
21	TL	LV	M	AD	D	R.	561	30	0	0
21	ED	RM	F	AD	D	RR	561	37	2	0.0540541
21	FT	RM	F	LJ	T	GR	532/561	36	3	0.0833333
21	JA	RM	M	AD	D	R.	561	33	2	0.0606061
21	KI	RM	F	AD	D	RR	561	39	3	0.0769231
21	LA	RM	F	LJ	T	GR	532/561	35	5	0.142857
21	LB	RM	M	LJ	D	R.	561	33	3	0.0909091
21	LE	RM	M	AD	D	G.	532	43	3	0.0697674
21	LU	RM	F	LJ	T	GR	532/561	36	2	0.0555556
21	RF	RM	M	AD	D	R.	561	30	1	0.0333333
21	SH	RM	F	AD	D	RR	561	26	1	0.0384615
21	SI	RM	F	AD	D	RR	561	32	0	0
22	AB	AD	F	AD	T	GR	532/561	59	0	0
22	BO	AD	F	AD	D	RR	561	63	0	0
22	BT	AD	F	AD	T	GR	532/561	52	0	0
22	BZ	AD	M	AD	D	G.	532	51	0	0
22	CI	AD	M	LJ	D	Y.	543	52	0	0
22	FG	AD	M	LJ	D	R.	561	56	0	0
22	LM	AD	F	LJ	T	GR	532/561	52	0	0
22	ME	AD	M	LJ	D	G.	532	57	0	0
22	MI	AD	F	LJ	T	GR	532/561	43	0	0
22	NT	AD	M	SA	D	G.	532	50	0	0
22	PY	AD	M	LJ	D	Y.	543	49	0	0
22	TI	AD	F	AD	D	RR	561	55	0	0
22	TS	AD	F	LJ	T	GR	532/561	56	0	0
22	TY	AD	M	SA	D	Y.	543	43	0	0
22	UR	AD	M	LJ	D	R.	561	48	0	0
22	ZA	AD	F	AD	D	RR	561	44	0	0
22	CE	LV	F	AD	D	RR	561	27	0	0
22	CH	LV	F	AD	T	RY	543/561	22	0	0
22	MQ	LV	M	AD	D	G.	532	26	0	0
22	OR	LV	F	AD	T	GR	532/561	27	0	0
22	SF	LV	F	LJ	T	RY	543/561	24	0	0
22	SS	LV	F	AD	T	GY	532/543	30	0	0
22	TH	LV	F	LJ	T	RY	543/561	29	0	0
22	TL	LV	M	AD	D	R.	561	29	0	0
22	ED	RM	F	AD	D	RR	561	31	0	0
22	FT	RM	F	LJ	T	GR	532/561	39	0	0
22	JA	RM	M	AD	D	R.	561	31	0	0
22	KI	RM	F	AD	D	RR	561	37	0	0
22	LA	RM	F	LJ	T	GR	532/561	39	0	0
22	LB	RM	M	LJ	D	R.	561	31	0	0
22	LE	RM	M	AD	D	G.	532	40	0	0
22	LU	RM	F	LJ	T	GR	532/561	42	0	0
22	RF	RM	M	AD	D	R.	561	36	0	0
22	SH	RM	F	AD	D	RR	561	31	0	0
22	SI	RM	F	AD	D	RR	561	39	0	0
23	AB	AD	F	AD	T	GR	532/561	58	0	0
23	BO	AD	F	AD	D	RR	561	55	0	0
23	BT	AD	F	AD	T	GR	532/561	53	0	0
23	BZ	AD	M	AD	D	G.	532	56	0	0
23	CI	AD	M	LJ	D	Y.	543	59	0	0
23	FG	AD	M	LJ	D	R.	561	55	0	0
23	LM	AD	F	LJ	T	GR	532/561	57	0	0
23	ME	AD	M	LJ	D	G.	532	63	0	0
23	MI	AD	F	LJ	T	GR	532/561	52	0	0
23	NT	AD	M	SA	D	G.	532	55	0	0
23	PY	AD	M	LJ	D	Y.	543	63	0	0
23	TI	AD	F	AD	D	RR	561	57	0	0
23	TS	AD	F	LJ	T	GR	532/561	54	0	0
23	TY	AD	M	SA	D	Y.	543	52	0	0
23	UR	AD	M	LJ	D	R.	561	54	0	0
23	ZA	AD	F	AD	D	RR	561	52	0	0
23	CE	LV	F	AD	D	RR	561	30	0	0
23	CH	LV	F	AD	T	RY	543/561	19	0	0
23	MQ	LV	M	AD	D	G.	532	28	0	0
23	OR	LV	F	AD	T	GR	532/561	30	0	0
23	SF	LV	F	LJ	T	RY	543/561	29	0	0
23	SS	LV	F	AD	T	GY	532/543	31	0	0
23	TH	LV	F	LJ	T	RY	543/561	31	0	0
23	TL	LV	M	AD	D	R.	561	24	0	0
23	ED	RM	F	AD	D	RR	561	34	0	0
23	FT	RM	F	LJ	T	GR	532/561	43	0	0
23	JA	RM	M	AD	D	R.	561	32	0	0
23	KI	RM	F	AD	D	RR	561	41	0	0
23	LA	RM	F	LJ	T	GR	532/561	39	0	0
23	LB	RM	M	LJ	D	R.	561	42	0	0
23	LE	RM	M	AD	D	G.	532	45	0	0
23	LU	RM	F	LJ	T	GR	532/561	41	0	0
23	RF	RM	M	AD	D	R.	561	43	0	0
23	SH	RM	F	AD	D	RR	561	43	0	0
23	SI	RM	F	AD	D	RR	561	43	0	0
24	AB	AD	F	AD	T	GR	532/561	38	0	0
24	BO	AD	F	AD	D	RR	561	38	0	0
24	BT	AD	F	AD	T	GR	532/561	37	0	0
24	BZ	AD	M	AD	D	G.	532	39	0	0
24	CI	AD	M	LJ	D	Y.	543	37	0	0
24	FG	AD	M	LJ	D	R.	561	39	1	0.025641
24	LM	AD	F	LJ	T	GR	532/561	40	0	0
24	ME	AD	M	LJ	D	G.	532	38	0	0
24	MI	AD	F	LJ	T	GR	532/561	39	0	0
24	NT	AD	M	SA	D	G.	532	41	0	0
24	PY	AD	M	LJ	D	Y.	543	39	0	0
24	TI	AD	F	AD	D	RR	561	39	0	0
24	TS	AD	F	LJ	T	GR	532/561	38	0	0
24	TY	AD	M	SA	D	Y.	543	35	0	0
24	UR	AD	M	LJ	D	R.	561	39	0	0
24	ZA	AD	F	AD	D	RR	561	34	0	0
24	CE	LV	F	AD	D	RR	561	31	0	0
24	CH	LV	F	AD	T	RY	543/561	25	0	0
24	MQ	LV	M	AD	D	G.	532	23	0	0
24	OR	LV	F	AD	T	GR	532/561	32	0	0
24	SF	LV	F	LJ	T	RY	543/561	20	0	0
24	SS	LV	F	AD	T	GY	532/543	31	0	0
24	TH	LV	F	LJ	T	RY	543/561	32	0	0
24	TL	LV	M	AD	D	R.	561	28	0	0
24	ED	RM	F	AD	D	RR	561	27	0	0
24	FT	RM	F	LJ	T	GR	532/561	32	1	0.03125
24	JA	RM	M	AD	D	R.	561	25	0	0
24	KI	RM	F	AD	D	RR	561	31	0	0
24	LA	RM	F	LJ	T	GR	532/561	27	0	0
24	LB	RM	M	LJ	D	R.	561	27	0	0
24	LE	RM	M	AD	D	G.	532	32	0	0
24	LU	RM	F	LJ	T	GR	532/561	33	0	0
24	RF	RM	M	AD	D	R.	561	31	0	0
24	SH	RM	F	AD	D	RR	561	27	0	0
24	SI	RM	F	AD	D	RR	561	32	0	0
25	AB	AD	F	AD	T	GR	532/561	62	0	0
25	BO	AD	F	AD	D	RR	561	60	0	0
25	BT	AD	F	AD	T	GR	532/561	57	0	0
25	BZ	AD	M	AD	D	G.	532	50	0	0
25	CI	AD	M	LJ	D	Y.	543	47	0	0
25	FG	AD	M	LJ	D	R.	561	56	0	0
25	LM	AD	F	LJ	T	GR	532/561	57	0	0
25	ME	AD	M	LJ	D	G.	532	50	0	0
25	MI	AD	F	LJ	T	GR	532/561	45	0	0
25	NT	AD	M	SA	D	G.	532	53	0	0
25	PY	AD	M	LJ	D	Y.	543	56	0	0
25	TI	AD	F	AD	D	RR	561	54	0	0
25	TS	AD	F	LJ	T	GR	532/561	56	1	0.0178571
25	TY	AD	M	SA	D	Y.	543	53	0	0
25	UR	AD	M	LJ	D	R.	561	54	0	0
25	ZA	AD	F	AD	D	RR	561	50	0	0
25	CE	LV	F	AD	D	RR	561	32	0	0
25	CH	LV	F	AD	T	RY	543/561	29	0	0
25	MQ	LV	M	AD	D	G.	532	31	0	0
25	OR	LV	F	AD	T	GR	532/561	32	0	0
25	SF	LV	F	LJ	T	RY	543/561	31	0	0
25	SS	LV	F	AD	T	GY	532/543	33	0	0
25	TH	LV	F	LJ	T	RY	543/561	33	0	0
25	TL	LV	M	AD	D	R.	561	32	0	0
25	ED	RM	F	AD	D	RR	561	41	0	0
25	FT	RM	F	LJ	T	GR	532/561	48	0	0
25	JA	RM	M	AD	D	R.	561	40	0	0
25	KI	RM	F	AD	D	RR	561	50	0	0
25	LA	RM	F	LJ	T	GR	532/561	43	0	0
25	LB	RM	M	LJ	D	R.	561	46	1	0.0217391
25	LE	RM	M	AD	D	G.	532	46	0	0
25	LU	RM	F	LJ	T	GR	532/561	48	0	0
25	RF	RM	M	AD	D	R.	561	49	0	0
25	SH	RM	F	AD	D	RR	561	49	0	0
25	SI	RM	F	AD	D	RR	561	49	0	0
26	AB	AD	F	AD	T	GR	532/561	65	0	0
26	BO	AD	F	AD	D	RR	561	61	0	0
26	BT	AD	F	AD	T	GR	532/561	53	0	0
26	BZ	AD	M	AD	D	G.	532	65	0	0
26	CI	AD	M	LJ	D	Y.	543	56	1	0.0178571
26	FG	AD	M	LJ	D	R.	561	63	1	0.015873
26	LM	AD	F	LJ	T	GR	532/561	60	0	0
26	ME	AD	M	LJ	D	G.	532	57	0	0
26	MI	AD	F	LJ	T	GR	532/561	50	0	0
26	NT	AD	M	SA	D	G.	532	50	0	0
26	PY	AD	M	LJ	D	Y.	543	65	0	0
26	TI	AD	F	AD	D	RR	561	55	0	0
26	TS	AD	F	LJ	T	GR	532/561	61	1	0.0163934
26	TY	AD	M	SA	D	Y.	543	48	0	0
26	UR	AD	M	LJ	D	R.	561	54	1	0.0185185
26	ZA	AD	F	AD	D	RR	561	52	0	0
26	CE	LV	F	AD	D	RR	561	30	0	0
26	CH	LV	F	AD	T	RY	543/561	33	0	0
26	MQ	LV	M	AD	D	G.	532	34	0	0
26	OR	LV	F	AD	T	GR	532/561	33	0	0
26	SF	LV	F	LJ	T	RY	543/561	30	0	0
26	SS	LV	F	AD	T	GY	532/543	34	0	0
26	TH	LV	F	LJ	T	RY	543/561	34	0	0
26	TL	LV	M	AD	D	R.	561	33	0	0
26	ED	RM	F	AD	D	RR	561	38	0	0
26	FT	RM	F	LJ	T	GR	532/561	41	1	0.0243902
26	JA	RM	M	AD	D	R.	561	37	0	0
26	KI	RM	F	AD	D	RR	561	42	0	0
26	LA	RM	F	LJ	T	GR	532/561	41	0	0
26	LB	RM	M	LJ	D	R.	561	44	0	0
26	LE	RM	M	AD	D	G.	532	46	0	0
26	LU	RM	F	LJ	T	GR	532/561	44	0	0
26	RF	RM	M	AD	D	R.	561	45	0	0
26	SH	RM	F	AD	D	RR	561	41	0	0
26	SI	RM	F	AD	D	RR	561	46	0	0

## Sheet: Reflectance-Flowers
Species	CVIM1	CVIM2	CVIM3	CVIM4	CVIM5	CMAC1	CMAC2	CMAC3	CMAC4	CMAC5	CMAC1-S	CMAC2-S	CMAC3-S	CMAC4-S	CMAC5-S	CMAC1-B	CMAC2-B	CMAC3-B	CMAC4-B	CMAC5-B	DAME1	DAME2	DAME3	DAME4	DAME5	LCAN1	LCAN2	LCAN3	LCAN4	LCAN5	LCAN1-S	LCAN2-S	LCAN3-S	LCAN4-S	LCAN5-S	LCAN1-B	LCAN2-B	LCAN3-B	LCAN4-B	LCAN5-B	LCAN1-I	LCAN2-I	LCAN3-I	LCAN4-I	LCAN5-I	LSPE1	LSPE2	LSPE3	LSPE4
Part	Petal	Petal	Petal	Petal	Petal	Petal	Petal	Petal	Petal	Petal	Stamen	Stamen	Stamen	Stamen	Stamen	Bract	Bract	Bract	Bract	Bract	Petal	Petal	Petal	Petal	Petal	Petal	Petal	Petal	Petal	Petal	Stamen	Stamen	Stamen	Stamen	Stamen	Bract	Bract	Bract	Bract	Bract	Immature	Immature	Immature	Immature	Immature	Petal	Petal	Petal	Petal
400	1.32243e-09	2.86102e-11	2.67029e-10	1.20799e-10	1.22918e-09	1.48349e-11	1.28004e-09	9.26124e-10	7.98967e-10	9.9606e-10	5.17103e-10	1.14441e-09	6.78168e-10	3.24673e-09	3.42475e-09	7.12077e-10	1.96669e-09	3.85708e-09	4.67088e-09	5.04388e-10	0.0247155	0.0325456	0.044118	0.0123942	0.0240914	0.00493611	9.86735e-09	0.0127378	6.13742e-09	3.25521e-09	1.55131e-09	0.00220531	0.00854806	0.00691555	2.85678e-09	1.91159e-09	2.27822e-10	2.32273e-09	2.1108e-09	2.23372e-09	5.93397e-10	1.42415e-09	2.83135e-09	1.32243e-09		1.83784e-08	1.56657e-08	6.23915e-09	1.50893e-08
401	0.00339166	0.000455	0.00043	0.000415833	0.000952779	0.000178611	0.00114445	0.00120528	0.000931944	0.00020139	0.00678195	0.00667	0.00929222	0.00685361	0.00579278	0.00739917	0.00741805	0.00651639	0.00854694	0.00463472	0.023158	0.0308433	0.0417967	0.0118503	0.0220581	0.00533306	0.00425084	0.0133097	0.00406612	0.00066417	0.00736166	0.00200115	0.0080825	0.00670889	0.000421114	0.00420139	0.000235278	0.000473613	0.000790831	0.000511947	0.00274444	0.00303083	0.00501972	0.00339166		0.00490474	0.00752665	0.00556445	0.00434696
402	0.0075143	0.00116223	0.0013498	0.000718604	0.00206122	0.00146402	0.00282972	0.00293474	0.00218951	0.0014099	0.0144719	0.0137079	0.0190194	0.0146204	0.0121446	0.0152625	0.0154162	0.0135431	0.0172816	0.0100412	0.0224489	0.0299776	0.0404091	0.0115456	0.020161	0.00602691	0.00773159	0.0139165	0.00821679	0.00146437	0.0150046	0.00201324	0.00797433	0.00697956	0.00145584	0.00888673	0.000656224	0.00187929	0.00220468	0.0012637	0.00570289	0.00647333	0.00940567	0.0075143		0.0102462	0.0151096	0.0108549	0.00853696
403	0.0114797	0.00168115	0.00264466	0.00228401	0.00409149	0.00298077	0.00456539	0.00486501	0.00352735	0.00216153	0.0218687	0.0209901	0.0292556	0.0228055	0.0177254	0.023469	0.0238148	0.0205963	0.0266178	0.0149161	0.0213786	0.0289519	0.0390688	0.0112624	0.0190615	0.00667556	0.0110562	0.0133998	0.0122971	0.00244383	0.022277	0.00198432	0.00786838	0.00680362	0.0029272	0.0130665	0.0010946	0.00343713	0.00361603	0.00229181	0.00872181	0.00992874	0.0133511	0.0114797		0.0150365	0.022552	0.0159365	0.0128659
404	0.0154158	0.00226472	0.00338917	0.003645	0.00579083	0.00381861	0.00560945	0.00647639	0.00486417	0.00262528	0.0285708	0.0282514	0.0389428	0.0305558	0.0233069	0.0318661	0.0317314	0.0270072	0.0351961	0.0197781	0.0207236	0.0279842	0.03784	0.01117	0.0186389	0.00698	0.0139139	0.0125511	0.01638	0.00342056	0.0291781	0.00196087	0.00796222	0.00633055	0.00415722	0.0178078	0.00163028	0.0045425	0.00485444	0.00345695	0.0112925	0.0128244	0.0173253	0.0154158		0.0184731	0.028873	0.0200728	0.0170558
405	0.0191842	0.0024625	0.00347583	0.004145	0.00701028	0.00384028	0.00643445	0.00741528	0.00577028	0.00246972	0.0350169	0.0347208	0.0478389	0.0382653	0.0291303	0.0401967	0.0393114	0.0329722	0.0429828	0.0243197	0.0199697	0.0265925	0.03633	0.0105344	0.0176789	0.00698222	0.0172483	0.0122289	0.0205061	0.00473667	0.0359875	0.00159031	0.00822667	0.00633555	0.00493111	0.0241239	0.00207695	0.00551361	0.00568833	0.00417195	0.0138636	0.0156133	0.0217997	0.0191842		0.0214047	0.0348791	0.0243394	0.0203353
406	0.0235658	0.00200583	0.00279333	0.00401333	0.00744028	0.00382278	0.00693778	0.00776361	0.00646611	0.00254306	0.0420336	0.0416925	0.0570647	0.0467686	0.0354286	0.0487892	0.0469239	0.0396297	0.0503361	0.0297914	0.019143	0.0256267	0.0347558	0.0100194	0.0169231	0.00650222	0.0211875	0.0119372	0.0251061	0.00534084	0.04296	0.00202448	0.00826084	0.00661555	0.00567695	0.0313514	0.00258278	0.00664778	0.00652166	0.00462778	0.0168994	0.0184533	0.026078	0.0235658		0.0240097	0.0404075	0.0282945	0.0236986
407	0.0283933	0.0016625	0.00262111	0.00404806	0.00793611	0.00391139	0.00788972	0.00880639	0.00708583	0.00298917	0.0495825	0.0490847	0.0663097	0.0561136	0.0415405	0.0576869	0.0541486	0.0468081	0.058808	0.035525	0.0179405	0.0243189	0.0331467	0.00936778	0.0157483	0.00572444	0.0244619	0.0112422	0.0298039	0.00580611	0.0503039	0.00215976	0.00784306	0.00707222	0.00642389	0.0394586	0.00307917	0.00794361	0.00759972	0.00566084	0.0205131	0.0207339	0.0304044	0.0283933		0.0268608	0.0459328	0.0326856	0.027312
408	0.0328548	0.00200547	0.00270953	0.0047905	0.00893231	0.0042851	0.00863566	0.00999122	0.00791492	0.00323288	0.0571236	0.056832	0.0761661	0.0660617	0.04739	0.0668268	0.0617059	0.0540479	0.066804	0.0411023	0.0167078	0.0225849	0.0309618	0.0085694	0.0143388	0.00534556	0.0255435	0.00954924	0.0336325	0.00578924	0.0587338	0.00202838	0.00750595	0.00665659	0.0074253	0.0479721	0.00360028	0.0093155	0.00873549	0.00667506	0.0235797	0.023269	0.0342035	0.0328548		0.0305865	0.0523442	0.0363884	0.0310159
409	0.0375854	0.0024779	0.00352223	0.0056805	0.0105937	0.00463672	0.00998837	0.0116969	0.00884978	0.00337882	0.0643998	0.0640295	0.0856413	0.0765352	0.0532887	0.0761444	0.068891	0.0609198	0.074593	0.0460512	0.0154505	0.0207495	0.0284942	0.00783426	0.0130329	0.00507853	0.026391	0.00846627	0.0377979	0.00612113	0.0666089	0.00214216	0.00725892	0.00641389	0.00888044	0.0571175	0.00457298	0.0103179	0.010269	0.00777343	0.0263623	0.0263623	0.0381697	0.0375854		0.0336151	0.0578801	0.0400243	0.0346321
410	0.0420819	0.00285872	0.00356737	0.00621563	0.011368	0.00519158	0.0107743	0.0130493	0.00965897	0.0036945	0.0714057	0.0709287	0.094974	0.086276	0.0593335	0.0846311	0.0753445	0.0674266	0.081554	0.0509971	0.0142335	0.0191979	0.025988	0.00709507	0.0123226	0.00435556	0.0281483	0.00734249	0.0417265	0.0062468	0.0739643	0.00187243	0.00715162	0.00627578	0.0100304	0.0664375	0.00529109	0.0115166	0.0111604	0.00851722	0.0291872	0.0294998	0.0414411	0.0420819		0.0357587	0.0624471	0.0427692	0.0375221
411	0.046795	0.00282917	0.00356583	0.00660667	0.0118119	0.00560611	0.0112278	0.0138419	0.0103461	0.00383556	0.0784736	0.0776967	0.10441	0.0964403	0.0644344	0.0927975	0.080953	0.0734406	0.0881278	0.0560556	0.0127322	0.01752	0.0229717	0.00608528	0.0108881	0.00341139	0.0303517	0.00632388	0.045392	0.0061025	0.0813175	0.00155531	0.00677417	0.00593139	0.0109078	0.0773747	0.00583028	0.0124103	0.0122692	0.00900445	0.0318461	0.0322125	0.0448764	0.046795		0.0375639	0.0670866	0.0458103	0.0396611
412	0.0512027	0.00289115	0.00339115	0.00661563	0.0124483	0.00577131	0.0115392	0.0145593	0.0106809	0.00364423	0.084926	0.0849136	0.113366	0.107116	0.0696133	0.100915	0.0867521	0.0795271	0.0937716	0.0608896	0.011457	0.0159152	0.0201994	0.00519156	0.00939691	0.00275826	0.0315832	0.00528951	0.0486935	0.00592356	0.0885389	0.00124162	0.00607163	0.00529443	0.0116742	0.0882321	0.00646433	0.0138685	0.0137901	0.0102675	0.035161	0.0348204	0.0486551	0.0512027		0.0400265	0.0718896	0.04894	0.0420348
413	0.0561142	0.00290361	0.00385306	0.00690833	0.0134958	0.00583417	0.0119978	0.0150125	0.0113408	0.00410472	0.0915342	0.0916825	0.122202	0.118241	0.0752758	0.10825	0.0918486	0.0852989	0.0996633	0.0653553	0.0102619	0.0142281	0.0175905	0.00443333	0.0082	0.00200167	0.0323017	0.00421333	0.0517483	0.00556112	0.0956303	0.00109587	0.00532667	0.00476666	0.0128928	0.0985406	0.00725861	0.0149008	0.0153144	0.0117742	0.0386392	0.0374583	0.0519664	0.0561142		0.0418953	0.0762336	0.0515289	0.0444625
414	0.0608942	0.00347167	0.004795	0.00776528	0.0148122	0.0060375	0.0127172	0.0159328	0.0124005	0.00436778	0.0985853	0.0987431	0.131153	0.129429	0.0808497	0.115903	0.0968436	0.0913303	0.105322	0.0689592	0.00891722	0.0122828	0.0146717	0.00325611	0.00716583	0.00109389	0.0342408	0.00353777	0.0553558	0.00503306	0.103743	0.00116198	0.00448389	0.00409611	0.0142225	0.107065	0.00781333	0.0164522	0.0162025	0.0129786	0.0415464	0.0410964	0.0555589	0.0608942		0.0439356	0.0806617	0.054502	0.0471736
415	0.0656613	0.00388412	0.00554574	0.00878752	0.016581	0.00669618	0.0134143	0.0168874	0.0134798	0.00467828	0.105489	0.105595	0.140101	0.14052	0.0863495	0.123118	0.101166	0.0967677	0.111582	0.0729109	0.00739346	0.00999786	0.0120072	0.00259805	0.00618502	0.00106853	0.0376027	0.00354005	0.0592673	0.00430302	0.112605	0.00114676	0.00355784	0.00364713	0.0155931	0.113801	0.00846757	0.0178871	0.0171349	0.013861	0.044388	0.0446823	0.0591473	0.0656613		0.0461081	0.0852117	0.0582808	0.0491005
416	0.0700142	0.00477917	0.00659528	0.0102939	0.018787	0.00789306	0.0141044	0.0183403	0.0147603	0.00533306	0.112221	0.112056	0.149116	0.152167	0.0910653	0.130389	0.105771	0.10197	0.117309	0.0765158	0.00649361	0.00841028	0.0101361	0.00220333	0.00556667	0.00146722	0.0399211	0.00387999	0.0629461	0.00414223	0.121552	0.000760871	0.00270389	0.00308722	0.0166422	0.118536	0.00911639	0.019222	0.0180556	0.0149931	0.0469581	0.0485328	0.0626864	0.0700142		0.0480731	0.090423	0.0616645	0.0510236
417	0.0744862	0.00597331	0.0077371	0.0118873	0.0210353	0.00912888	0.0150881	0.0199669	0.0164322	0.00599179	0.119435	0.118682	0.15786	0.164439	0.0959343	0.137036	0.109226	0.106679	0.122587	0.0797055	0.00587697	0.00778651	0.00862288	0.00185994	0.00523177	0.00208312	0.0414356	0.00427735	0.0657811	0.00349302	0.130224	0.000496757	0.00170973	0.00254578	0.0177875	0.121434	0.00962514	0.0203963	0.019045	0.0160851	0.0493794	0.0523271	0.065414	0.0744862		0.0505451	0.0948414	0.0645173	0.0527078
418	0.0791527	0.00723142	0.00928872	0.0136305	0.022832	0.0101035	0.016034	0.0214396	0.0175073	0.00643909	0.125921	0.124558	0.165739	0.17623	0.100149	0.142423	0.112606	0.110958	0.127082	0.0824785	0.00518751	0.00695056	0.00723531	0.00167075	0.00459069	0.00280907	0.0419073	0.00474708	0.0679917	0.00335113	0.138258	7.11389e-11	0.000895949	0.00177767	0.0190588	0.122103	0.0102497	0.0216025	0.0199952	0.0170726	0.0515729	0.0560028	0.0681789	0.0791527		0.05283	0.0988187	0.0674716	0.054968
419	0.0837842	0.0082625	0.0105625	0.0151533	0.0245703	0.0107886	0.0168644	0.0227403	0.0185319	0.00715139	0.131887	0.129827	0.173272	0.187634	0.104205	0.147477	0.115313	0.114829	0.131464	0.0852997	0.00421805	0.00568583	0.00585666	0.00127278	0.00362555	0.00301556	0.0413233	0.00471222	0.0708361	0.00349667	0.144949	8.64872e-06	0.000360003	0.00170389	0.0204061	0.120759	0.0108353	0.0230586	0.0210983	0.0179119	0.0542769	0.0590683	0.0711997	0.0837842		0.0543197	0.101729	0.0699145	0.057217
420	0.0879242	0.0090575	0.011525	0.0162558	0.0260703	0.0116561	0.0177469	0.0240228	0.0195569	0.00782889	0.137499	0.134855	0.17989	0.198124	0.108215	0.152344	0.118006	0.118226	0.135159	0.0878397	0.00359805	0.00496583	0.00501166	0.00125028	0.00325306	0.00336556	0.0400708	0.00464972	0.0736961	0.00356167	0.150512	2.61487e-05	0.000125003	0.00130889	0.0218586	0.120431	0.0114953	0.0242411	0.0215408	0.0186444	0.0564219	0.0619333	0.0742122	0.0879242		0.0553922	0.104047	0.0721144	0.0585545
421	0.0919792	0.0092625	0.0119425	0.0170183	0.0271753	0.0120586	0.0182594	0.0245453	0.0203119	0.00834639	0.142332	0.139563	0.186147	0.207494	0.11171	0.156472	0.120268	0.121314	0.138439	0.0901847	0.00346805	0.00466083	0.00462666	0.00124778	0.00337556	0.00358556	0.0405884	0.00453222	0.0761011	0.00345167	0.156009	0.000178649	3.12805e-09	0.000973887	0.0233661	0.121729	0.0120903	0.0251936	0.0222833	0.0193069	0.0582869	0.0641733	0.0764497	0.0919792		0.0562597	0.106164	0.0741694	0.059967
422	0.0959062	0.00934169	0.0121309	0.0174937	0.0280099	0.0122654	0.0185681	0.0247728	0.0208387	0.0082045	0.146933	0.143652	0.192033	0.216639	0.11495	0.160305	0.122089	0.124173	0.140829	0.0918926	0.00313508	0.00453705	0.00485045	0.00134426	0.00333177	0.00416529	0.0427927	0.0051533	0.0785752	0.00358545	0.162722	5.67568e-05	0.000221895	0.000694698	0.024555	0.124304	0.0123741	0.0259663	0.0232471	0.0201991	0.0602761	0.0668147	0.0788311	0.0959062		0.0566962	0.108421	0.0762816	0.0610275
423	0.0997402	0.0094752	0.0122663	0.0178267	0.0289123	0.012334	0.0184603	0.0250245	0.0209371	0.00821261	0.151342	0.147411	0.197582	0.226163	0.117828	0.164126	0.123662	0.126306	0.143143	0.0938115	0.00299238	0.00433624	0.00529423	0.00150021	0.00304664	0.00411123	0.0442081	0.0049587	0.0811052	0.0041387	0.168076	8.8919e-05	0.000434057	0.000913347	0.0259648	0.126499	0.0128192	0.0270941	0.0242698	0.0212926	0.0627767	0.0688663	0.0812538	0.0997402		0.057803	0.110797	0.0782686	0.062707
424	0.10355	0.00976583	0.0125303	0.018335	0.0300208	0.0122519	0.018345	0.0252942	0.0207686	0.00831417	0.155041	0.150586	0.201975	0.234974	0.120762	0.167427	0.124913	0.127911	0.144918	0.0954369	0.00289139	0.00418195	0.00568555	0.00183667	0.00284444	0.00386111	0.0457628	0.0042511	0.0834211	0.00459945	0.172281	0.000346426	0.000805559	0.00121055	0.0272594	0.129172	0.0132703	0.0280047	0.0248544	0.0221003	0.0652325	0.07042	0.0835119	0.10355		0.0585286	0.112904	0.0792395	0.0641981
425	0.107076	0.00957547	0.0124755	0.0183978	0.0305023	0.0118113	0.0179148	0.025022	0.0205149	0.00803071	0.158231	0.153098	0.205396	0.243063	0.123001	0.170144	0.126188	0.129424	0.145952	0.0969255	0.0031667	0.00437597	0.00640856	0.00194507	0.00268745	0.00340799	0.0482438	0.00307167	0.0848184	0.00459248	0.175559	0.000645676	0.00129244	0.00138659	0.0286929	0.133072	0.0138857	0.0287093	0.025279	0.0227632	0.0671305	0.0713641	0.0848897	0.107076		0.0593481	0.114922	0.0805508	0.066091
426	0.110561	0.00898528	0.0123119	0.0183072	0.0307308	0.0115019	0.0178833	0.0248219	0.0202125	0.00748972	0.161375	0.155881	0.208604	0.251256	0.12487	0.173284	0.127288	0.130852	0.146943	0.0979842	0.00345861	0.00485694	0.00712	0.00213667	0.00264444	0.00332944	0.0524967	0.00212888	0.0860122	0.00423945	0.178962	0.000769204	0.00185945	0.00131722	0.0301817	0.139084	0.0141308	0.0291764	0.02551	0.0230547	0.0687625	0.0723644	0.0858281	0.110561		0.0601036	0.116927	0.0822217	0.0681886
427	0.114491	0.00866111	0.0120158	0.0180392	0.0309842	0.0110125	0.0172575	0.0242786	0.0197108	0.00692472	0.164327	0.158334	0.212056	0.258675	0.126579	0.175646	0.128342	0.1317	0.14802	0.0988736	0.00373278	0.00538056	0.00849889	0.00243556	0.00264611	0.00308028	0.0578719	0.00129944	0.0878122	0.00421	0.182625	0.000571982	0.00298361	0.00151944	0.0318986	0.14583	0.0146553	0.0299128	0.0261105	0.0238222	0.0702508	0.0729808	0.0870075	0.114491		0.0613831	0.119311	0.0840122	0.0700284
428	0.118505	0.00824917	0.0118781	0.0175983	0.0314642	0.0104286	0.016915	0.0240197	0.019223	0.00633639	0.16668	0.160076	0.215655	0.265956	0.128171	0.178444	0.129449	0.132607	0.148734	0.0996536	0.00402361	0.00567972	0.00956555	0.00247222	0.00249667	0.00289444	0.0628583	0.000884438	0.0897156	0.00450945	0.186292	0.000446426	0.00406111	0.00204166	0.0338994	0.15217	0.0150658	0.0306025	0.0263767	0.0245747	0.0722136	0.07361	0.0887119	0.118505		0.0626609	0.121629	0.0852083	0.0718736
429	0.122243	0.00810222	0.0116214	0.0175692	0.0318608	0.00986389	0.0163053	0.0237864	0.0187886	0.00602889	0.168763	0.161768	0.218507	0.272888	0.129544	0.180743	0.130546	0.133318	0.149531	0.100306	0.00437444	0.00609639	0.0100925	0.00254278	0.00240361	0.00308917	0.0688256	0.000186938	0.0913656	0.00549834	0.189959	0.000890315	0.00549528	0.0027075	0.0361067	0.157192	0.0158256	0.0315845	0.0268492	0.0252928	0.0740955	0.0743628	0.0903325	0.122243		0.0639089	0.12413	0.0862147	0.0737775
430	0.125734	0.00822417	0.0117014	0.0175133	0.0323508	0.0095375	0.0163372	0.0238753	0.0184242	0.00573084	0.171678	0.164291	0.221843	0.280706	0.131535	0.183482	0.131692	0.134364	0.15027	0.101083	0.00477694	0.00660361	0.0111711	0.00273055	0.00251	0.00352722	0.0750872	2.16603e-05	0.0926345	0.00599167	0.194023	0.0013392	0.00666	0.00308055	0.0379933	0.161418	0.0160036	0.0322575	0.0270933	0.0259997	0.0757386	0.0755306	0.0917508	0.125734		0.065652	0.127243	0.0879706	0.0758236
431	0.129356	0.00840556	0.0118397	0.0175606	0.0327858	0.00971528	0.0166408	0.0238983	0.0185339	0.00551583	0.174906	0.167026	0.225837	0.288725	0.1333	0.185935	0.133563	0.135646	0.152098	0.101888	0.00513778	0.00711611	0.01225	0.00300972	0.00273556	0.00427195	0.0815728	6.34087e-09	0.0942311	0.00637528	0.198108	0.0017317	0.00777806	0.00374944	0.0398503	0.163666	0.0164733	0.0331228	0.027595	0.0268633	0.0772905	0.0770236	0.0927055	0.129356		0.0670392	0.130442	0.0900314	0.07765
432	0.13306	0.00861695	0.0119714	0.0177339	0.0335742	0.0100331	0.0166117	0.0237764	0.018783	0.00563528	0.177638	0.169295	0.229458	0.296366	0.134258	0.187823	0.134735	0.136175	0.153685	0.102676	0.00510028	0.00727417	0.0127544	0.00303667	0.00260222	0.00516333	0.0876017	0.000287771	0.0957189	0.00678278	0.202718	0.00211531	0.00869556	0.004285	0.0420606	0.164857	0.0170425	0.033897	0.0284044	0.0274814	0.0793692	0.0782811	0.0936664	0.13306		0.0680897	0.132683	0.0910461	0.0796159
433	0.136509	0.0087825	0.0123325	0.0182083	0.0346853	0.0102986	0.0161295	0.0239853	0.0191319	0.00587639	0.180212	0.171283	0.232297	0.303294	0.13529	0.189322	0.135888	0.136864	0.155349	0.103035	0.00487806	0.00735083	0.0126467	0.00309778	0.00264555	0.00562556	0.0926183	0.000442216	0.0973011	0.00780167	0.206509	0.00227865	0.0095	0.00436389	0.0440261	0.166179	0.0176703	0.0347736	0.0291133	0.028127	0.0813469	0.0798433	0.0955197	0.136509		0.0687297	0.135004	0.0927994	0.081427
434	0.139407	0.0089675	0.0127075	0.0189558	0.0356178	0.00993361	0.0160095	0.0236353	0.0188369	0.00546139	0.182459	0.172883	0.234745	0.309191	0.136038	0.190807	0.136353	0.137786	0.156272	0.103037	0.00471305	0.00730833	0.0124592	0.00302778	0.00274556	0.00593056	0.0978258	0.000712216	0.0988536	0.00829417	0.209682	0.00248115	0.010005	0.00454389	0.0458686	0.169021	0.0180328	0.0353161	0.0295833	0.028987	0.0829145	0.0815633	0.0974822	0.139407		0.0691847	0.136527	0.0939845	0.0826995
435	0.142649	0.0088225	0.0127575	0.0191133	0.0361853	0.00976861	0.0160644	0.0235653	0.0187269	0.00512139	0.184392	0.174138	0.237277	0.315129	0.13693	0.192222	0.136728	0.138559	0.157039	0.103365	0.00458305	0.00704583	0.0119017	0.00291278	0.00273056	0.00599556	0.103293	0.000562216	0.100156	0.00838667	0.212879	0.00275365	0.010175	0.00482889	0.0475311	0.172109	0.0184953	0.0359336	0.0299583	0.029937	0.0844119	0.0829483	0.0990947	0.142649		0.0702447	0.138364	0.0957344	0.083992
436	0.145807	0.0089825	0.0129425	0.0192083	0.0366028	0.00932861	0.0156345	0.0231878	0.0182894	0.00522139	0.185709	0.174725	0.2393	0.320599	0.13801	0.192962	0.136933	0.138904	0.157112	0.103747	0.00450806	0.00655833	0.0111442	0.00278278	0.00256306	0.00597806	0.108171	0.000549716	0.101306	0.00791667	0.216154	0.00253615	0.00992	0.00478139	0.0487911	0.174061	0.0188078	0.0367511	0.0301508	0.0305245	0.0859845	0.0844458	0.100482	0.145807		0.0713972	0.140112	0.0963995	0.085497
437	0.149279	0.0095225	0.0134125	0.0196683	0.0376953	0.00946861	0.0154594	0.0234753	0.0184019	0.00576639	0.187692	0.176112	0.241217	0.326394	0.13904	0.194002	0.137338	0.139734	0.157299	0.104115	0.00415805	0.00576083	0.00973667	0.00252778	0.00223555	0.00560556	0.111628	0.000562216	0.103051	0.00820167	0.219389	0.00223865	0.0093	0.00455389	0.0498861	0.173989	0.0194703	0.0379336	0.0305233	0.031467	0.0876269	0.0858533	0.10257	0.149279		0.0720897	0.141164	0.0972194	0.086577
438	0.153193	0.0102492	0.0142503	0.0203939	0.0390042	0.0100175	0.0157094	0.0239386	0.0187908	0.00628972	0.189073	0.177321	0.242941	0.331638	0.139921	0.194821	0.137847	0.140735	0.157632	0.10387	0.00334361	0.0049375	0.00810778	0.00207667	0.00194778	0.00543444	0.113786	0.00123333	0.105489	0.00917945	0.222465	0.00234532	0.00858	0.00429722	0.051725	0.171345	0.0201925	0.0389369	0.0315467	0.0324303	0.0895069	0.08785	0.105298	0.153193		0.0730853	0.14226	0.0982706	0.0871681
439	0.156348	0.0107406	0.0149144	0.0213275	0.0403547	0.0108011	0.0161536	0.0244792	0.0191925	0.00704389	0.191123	0.179267	0.245174	0.336586	0.141067	0.195895	0.138654	0.141697	0.158129	0.103947	0.00278305	0.00414667	0.0063375	0.00168667	0.001755	0.00489083	0.116159	0.00187138	0.107704	0.00978778	0.225427	0.00229476	0.00783389	0.00407944	0.0535595	0.167959	0.0206036	0.0400845	0.0322983	0.0334539	0.0909328	0.0898861	0.10786	0.156348		0.0735722	0.142875	0.0987936	0.0870692
440	0.158834	0.0112322	0.0153311	0.0220367	0.0416999	0.0112432	0.0162313	0.0244904	0.0192382	0.00724234	0.1926	0.180652	0.246724	0.340983	0.141812	0.196266	0.138978	0.142393	0.158816	0.104512	0.00218535	0.00325975	0.00478423	0.00130535	0.00157096	0.00418177	0.118297	0.00240222	0.109581	0.0100649	0.227768	0.00182	0.00701	0.00318983	0.0546288	0.165898	0.0209592	0.040725	0.0327693	0.0338013	0.0921902	0.0915949	0.109635	0.158834		0.0730957	0.142423	0.0990494	0.0872497
441	0.161637	0.0113203	0.0154975	0.0223589	0.0426131	0.0113008	0.0160528	0.0241864	0.0191914	0.00702861	0.19366	0.181773	0.247487	0.344832	0.142168	0.196268	0.138836	0.143111	0.159033	0.104514	0.00174361	0.00232861	0.00357611	0.000830555	0.00120833	0.00301445	0.120842	0.00232333	0.111555	0.0105156	0.229333	0.00140643	0.00615056	0.00225778	0.0553789	0.166609	0.0214675	0.0416708	0.033045	0.0344992	0.0936792	0.0928072	0.112041	0.161637		0.072602	0.141838	0.0997639	0.0871659
442	0.164583	0.0113181	0.0154867	0.0224144	0.0431745	0.01087	0.0154622	0.0235539	0.0184581	0.00677472	0.194064	0.181774	0.247939	0.348138	0.142514	0.195939	0.138429	0.143482	0.158378	0.104429	0.00136111	0.00169583	0.00239389	0.000440833	0.000966667	0.00189722	0.124291	0.00278055	0.113708	0.0112978	0.230907	0.00137254	0.00524278	0.00178	0.0563967	0.169061	0.0220058	0.0428283	0.0336042	0.0356775	0.0951836	0.0941383	0.115075	0.164583		0.0725478	0.141644	0.100967	0.0877008
443	0.167326	0.011155	0.0154008	0.0221758	0.0437811	0.0106953	0.0148003	0.0229669	0.0181011	0.00674806	0.194166	0.181693	0.248091	0.350995	0.142633	0.195703	0.13751	0.143157	0.157178	0.104101	0.00118639	0.00114583	0.00172083	0.000372777	0.000641389	0.000991389	0.128019	0.00359722	0.116025	0.011855	0.232417	0.00106615	0.00433834	0.00137472	0.0573761	0.169397	0.0226286	0.0441245	0.0342133	0.0368778	0.0965394	0.0957858	0.118361	0.167326		0.0725147	0.141652	0.101689	0.087792
444	0.170346	0.0115458	0.0157458	0.022515	0.0450353	0.0107719	0.0146294	0.0226186	0.0179153	0.00689306	0.194269	0.181782	0.248477	0.354714	0.14276	0.195668	0.137141	0.143254	0.156593	0.103905	0.000671388	0.000454168	0.000646665	0.000144444	0.000235555	0.000202223	0.130248	0.00494555	0.118924	0.0128017	0.234739	0.000618649	0.00346667	0.000793887	0.0581128	0.166566	0.0229469	0.0452503	0.0348867	0.037817	0.0977836	0.0978267	0.1219	0.170346		0.0727131	0.141341	0.101323	0.087587
445	0.173747	0.0121014	0.0165592	0.0235406	0.0463342	0.0112108	0.0146195	0.0227375	0.0179931	0.00712528	0.19462	0.182331	0.248842	0.358528	0.142302	0.195401	0.136846	0.143664	0.156588	0.103603	0.000354721	9.97231e-05	1.97093e-09	6.40021e-10	0.000212222	2.45836e-10	0.131888	0.00626777	0.122122	0.0142828	0.236606	0.000420871	0.00278556	0.000338332	0.0588439	0.162089	0.0234747	0.0465658	0.0356322	0.0387214	0.0994669	0.0996378	0.125958	0.173747		0.0727675	0.141276	0.101264	0.0870436
446	0.177071	0.0125531	0.0170964	0.0242081	0.0474181	0.0115778	0.0146781	0.0227983	0.0179278	0.0074125	0.195357	0.183354	0.249212	0.361782	0.142406	0.195717	0.137198	0.144044	0.156795	0.103383	0.000159721	2.83342e-05	3.44425e-05	1.36105e-05	0.000235833	0.0001075	0.134604	0.00794916	0.125414	0.0161831	0.238726	0.000271427	0.00264611	5.22207e-05	0.0595058	0.158876	0.0243203	0.0481145	0.0362114	0.0398075	0.100956	0.101374	0.130325	0.177071		0.0721389	0.140352	0.101021	0.0864811
447	0.180215	0.0127292	0.0173381	0.0243883	0.0484417	0.0119128	0.0147858	0.0229333	0.0181339	0.00719722	0.196047	0.184382	0.250035	0.364423	0.142549	0.196287	0.137739	0.144641	0.157384	0.103325	1.12746e-09	9.02812e-10	0.000436109	8.9166e-05	1.1656e-10	0.000274722	0.137518	0.00980166	0.128399	0.0176139	0.240301	0.000395871	0.00271639	1.55979e-09	0.0599064	0.158406	0.0248467	0.0493436	0.0367572	0.0408406	0.102135	0.102734	0.133934	0.180215		0.0711797	0.139676	0.101592	0.0870625
448	0.18323	0.0127281	0.0169775	0.0243356	0.0490475	0.0119003	0.014745	0.0227058	0.0181403	0.00703306	0.196794	0.184857	0.250376	0.366875	0.142892	0.196958	0.137769	0.145115	0.157766	0.103415	0.000324166	0.000172501	0.00114555	0.000367222	5.33332e-05	0.000231667	0.140519	0.0119483	0.131469	0.0196433	0.242315	0.000580871	0.00321556	5.53996e-07	0.0602283	0.160341	0.0254936	0.0507147	0.0374489	0.0419664	0.103405	0.104139	0.137646	0.18323		0.0710575	0.139754	0.101917	0.0871264
449	0.186367	0.0123792	0.0164558	0.0240683	0.0493886	0.0116803	0.0142878	0.0220053	0.0174969	0.00665639	0.197062	0.184282	0.250194	0.36903	0.142859	0.197383	0.137338	0.145096	0.157729	0.103488	0.000808054	0.000599168	0.00198167	0.000892777	0.000135555	0.000227222	0.143855	0.0134822	0.134706	0.0220167	0.244076	0.00116031	0.00363834	0.000308887	0.0611011	0.162274	0.0260569	0.051907	0.0381333	0.0429703	0.10479	0.105222	0.141438	0.186367		0.0711681	0.140021	0.102291	0.0874903
450	0.189321	0.0118397	0.0160181	0.0236644	0.0494958	0.0114225	0.0137367	0.0214453	0.0168797	0.00602917	0.196994	0.183851	0.249727	0.37125	0.142664	0.197476	0.137124	0.145212	0.157594	0.103697	0.00120083	0.00123806	0.00305778	0.000892777	0.000131666	0.000477778	0.146525	0.0151283	0.137903	0.0241756	0.245607	0.00145254	0.00418834	0.000481109	0.0618767	0.163319	0.0266469	0.0530325	0.0389328	0.0438347	0.106228	0.106548	0.145038	0.189321		0.0709497	0.14074	0.102472	0.0879225
451	0.192398	0.0116786	0.0161008	0.0236328	0.0503981	0.0113647	0.0132475	0.0213844	0.0167833	0.00566389	0.197043	0.184174	0.250045	0.373498	0.142632	0.198228	0.137839	0.145617	0.157552	0.104433	0.00163	0.00195667	0.00443417	0.00105555	0.000375	0.00121944	0.149025	0.0172042	0.141191	0.0268233	0.246826	0.0019167	0.00531778	0.00111	0.0629706	0.163013	0.0272269	0.0544817	0.0396683	0.0450047	0.107715	0.107748	0.148714	0.192398		0.0709586	0.141156	0.102028	0.0883578
452	0.195381	0.0117172	0.0160081	0.02367	0.0512239	0.0112639	0.0129222	0.021225	0.0163994	0.00594306	0.197352	0.184385	0.250317	0.375786	0.143388	0.199472	0.138381	0.145784	0.157623	0.10537	0.00199944	0.00249028	0.00596	0.00126778	0.000535278	0.00199556	0.150986	0.0192225	0.144202	0.0289417	0.247739	0.00214059	0.00666028	0.00183	0.0633806	0.162873	0.0278575	0.0559992	0.0400089	0.0459703	0.108997	0.10865	0.151953	0.195381		0.0708728	0.141504	0.101815	0.0888386
453	0.198509	0.01144	0.0155175	0.0233908	0.0517278	0.0109711	0.0127944	0.0211128	0.0162169	0.00576639	0.197449	0.18507	0.250465	0.377436	0.143998	0.200687	0.138896	0.146121	0.158169	0.105712	0.00272055	0.00329083	0.00801166	0.00211028	0.000935555	0.00282556	0.153523	0.0206172	0.147254	0.0312842	0.248542	0.00256365	0.0078975	0.00256389	0.0637461	0.163859	0.0282703	0.0571411	0.0404658	0.0469219	0.110659	0.109473	0.15491	0.198509		0.0704847	0.141892	0.101667	0.0897295
454	0.201283	0.0110217	0.0151053	0.0230744	0.0522597	0.0108581	0.0129819	0.0207178	0.0158044	0.00546556	0.197412	0.185193	0.249841	0.378913	0.144044	0.201583	0.139511	0.146077	0.158721	0.105402	0.00373917	0.00453694	0.0107336	0.00304833	0.00150444	0.00375639	0.157161	0.0227508	0.149743	0.0339283	0.250039	0.00299532	0.00950861	0.00337583	0.0638467	0.165188	0.0288747	0.0577733	0.0412497	0.0477389	0.111807	0.110229	0.157189	0.201283		0.0710936	0.142904	0.102172	0.09077
455	0.203766	0.0110092	0.0154381	0.0230761	0.0528475	0.0109019	0.0130228	0.0207775	0.0159542	0.00528972	0.197394	0.185135	0.250417	0.38078	0.14354	0.202667	0.14054	0.146627	0.159422	0.105856	0.00476583	0.00581861	0.0134044	0.00388889	0.00211	0.00541667	0.16116	0.0250922	0.152391	0.0368261	0.252847	0.00367643	0.0114244	0.00425389	0.0641861	0.165518	0.0296225	0.0588281	0.0419333	0.0487781	0.11292	0.111389	0.159358	0.203766		0.0719386	0.144254	0.102123	0.0913914
456	0.206305	0.0112469	0.0158092	0.0233028	0.0537219	0.0107842	0.0130106	0.0206575	0.0157253	0.00557306	0.19763	0.185302	0.250915	0.383306	0.143787	0.203646	0.14181	0.146824	0.160866	0.106856	0.00538472	0.00739194	0.01628	0.00455333	0.00262333	0.00768444	0.164169	0.02776	0.154649	0.0395006	0.255564	0.00382643	0.0129411	0.00495611	0.0646339	0.16343	0.0299914	0.0593858	0.0422189	0.0493592	0.113681	0.112522	0.161252	0.206305		0.0731375	0.146404	0.102114	0.0922181
457	0.208506	0.0118025	0.0162792	0.0238283	0.054982	0.0110086	0.0131161	0.0214019	0.0161886	0.00596306	0.198242	0.186309	0.252237	0.38597	0.14425	0.204815	0.143378	0.147137	0.162686	0.107275	0.00656139	0.0089775	0.01936	0.00581778	0.00340889	0.0105389	0.166938	0.0315989	0.156784	0.0420517	0.259522	0.00435532	0.0147233	0.00606722	0.0649661	0.158932	0.0302003	0.0602269	0.0422567	0.0498236	0.114727	0.11453	0.163753	0.208506		0.0743564	0.148774	0.102413	0.092917
458	0.210663	0.0126503	0.0169236	0.0244372	0.0568919	0.0117708	0.013945	0.0224342	0.0171753	0.00653417	0.199551	0.187243	0.253369	0.388735	0.14502	0.206476	0.145187	0.148066	0.165178	0.107798	0.00766806	0.0103331	0.0224833	0.00686111	0.00428778	0.0130222	0.167908	0.0349889	0.159208	0.0447072	0.262707	0.00517865	0.0166144	0.007295	0.065585	0.152276	0.0306781	0.0612636	0.0429722	0.0508047	0.116155	0.116553	0.166121	0.210663		0.0752842	0.15044	0.103461	0.0935625
459	0.213177	0.0134258	0.0177836	0.0254228	0.0581553	0.0125242	0.0148906	0.0231497	0.0182708	0.00701195	0.200949	0.188097	0.254332	0.39083	0.146204	0.207789	0.146847	0.149166	0.167496	0.108769	0.00879916	0.0120686	0.0258711	0.00797778	0.00542444	0.01549	0.168062	0.0376822	0.161266	0.0470039	0.264219	0.00608309	0.0185022	0.00840278	0.0662983	0.148758	0.0313058	0.0622292	0.0436256	0.0515169	0.117206	0.117848	0.168557	0.213177		0.0753853	0.151051	0.104006	0.0944314
460	0.216219	0.0135825	0.0180625	0.0258717	0.0588819	0.0128319	0.0156195	0.0233853	0.0186419	0.00674972	0.201612	0.189046	0.255141	0.391957	0.146704	0.209705	0.148635	0.150154	0.169379	0.109378	0.00968805	0.0137808	0.0295333	0.00892778	0.00628222	0.0172822	0.169968	0.0394889	0.162761	0.0490017	0.264696	0.00664865	0.0204933	0.00915722	0.0667795	0.149536	0.0318803	0.063037	0.0439033	0.0523803	0.118377	0.118463	0.170076	0.216219		0.0760597	0.151504	0.10509	0.0959136
461	0.21864	0.0132847	0.0176147	0.0255139	0.0591397	0.0126664	0.0154406	0.0230875	0.0182875	0.00654861	0.201862	0.190418	0.255906	0.393342	0.146811	0.211596	0.150524	0.151474	0.170813	0.110254	0.0108725	0.0157697	0.0336255	0.0104822	0.00757889	0.0190256	0.17575	0.04161	0.163912	0.0507695	0.266215	0.00721754	0.0225545	0.0100994	0.067325	0.15411	0.0322881	0.0638458	0.0439178	0.053087	0.119244	0.119199	0.171088	0.21864		0.0769175	0.152291	0.105875	0.0973625
462	0.22041	0.0125903	0.0168347	0.0249139	0.0593242	0.0121875	0.0147883	0.0224819	0.0173864	0.00563639	0.201565	0.191008	0.256303	0.394528	0.146658	0.213156	0.151975	0.152168	0.171768	0.11042	0.0123547	0.0177186	0.0378355	0.0122133	0.00903444	0.0204444	0.18016	0.04268	0.165194	0.0523439	0.26752	0.00796198	0.0244711	0.0110905	0.0672928	0.159228	0.032827	0.0644003	0.0438789	0.0536547	0.120214	0.119485	0.171819	0.22041		0.0779753	0.154232	0.107182	0.0987192
463	0.222439	0.0122425	0.0164425	0.0245083	0.0594753	0.0115586	0.0141094	0.0218153	0.0166819	0.00527639	0.201162	0.190653	0.256397	0.396164	0.14684	0.214282	0.153558	0.152534	0.171849	0.110945	0.013838	0.0195608	0.0415567	0.0135378	0.0101056	0.0214956	0.182858	0.0433122	0.166561	0.0545017	0.267909	0.00858865	0.0265	0.0122839	0.0676261	0.162499	0.0333803	0.0651036	0.0442933	0.054477	0.121107	0.119233	0.17332	0.222439		0.0778897	0.155174	0.10634	0.099267
464	0.224218	0.0119247	0.0162158	0.0243172	0.0600086	0.0112464	0.0139372	0.0216419	0.0159608	0.00513195	0.200825	0.190325	0.256452	0.396858	0.14695	0.215189	0.154839	0.152503	0.172143	0.111414	0.0153747	0.0211519	0.0448944	0.0142956	0.0111578	0.0223122	0.184259	0.0445289	0.167839	0.0558228	0.268718	0.00905198	0.0277711	0.0131439	0.0677628	0.163401	0.0338647	0.0658258	0.0448	0.0551481	0.121832	0.119273	0.174381	0.224218		0.0782342	0.156119	0.105752	0.0994014
465	0.226548	0.0120114	0.0162014	0.024145	0.0611275	0.0111808	0.0139372	0.0217342	0.0162986	0.00549861	0.200913	0.190389	0.257073	0.39736	0.147748	0.215994	0.156201	0.153325	0.173091	0.11227	0.0168658	0.0225819	0.0474611	0.0151789	0.0120733	0.0231733	0.185529	0.0456567	0.169012	0.0568461	0.270015	0.00949643	0.0291833	0.013975	0.0686361	0.162671	0.0344258	0.0666647	0.0454789	0.0558025	0.12247	0.119714	0.175388	0.226548		0.0786286	0.156644	0.105426	0.100197
466	0.228796	0.0123992	0.0164525	0.0245483	0.0624453	0.0111586	0.0139794	0.0217219	0.0166653	0.00586639	0.201472	0.191076	0.257801	0.398767	0.148214	0.217165	0.157438	0.154614	0.174439	0.113028	0.0176914	0.0234142	0.0489333	0.0158111	0.0127856	0.0241489	0.185538	0.0458189	0.169851	0.0578883	0.270329	0.00990198	0.03009	0.0145939	0.0693195	0.162486	0.0348036	0.0672303	0.04577	0.0564403	0.12336	0.12011	0.1766	0.228796		0.0790064	0.157238	0.105523	0.10069
467	0.230088	0.0123094	0.0165094	0.0246297	0.0631086	0.0111514	0.013985	0.0215269	0.0166108	0.00564333	0.20186	0.191688	0.258664	0.400316	0.148723	0.218121	0.158632	0.155518	0.175467	0.113129	0.0179161	0.0237306	0.0490225	0.0159003	0.0133233	0.0245947	0.186415	0.0458144	0.170319	0.0585058	0.270489	0.00976004	0.0302961	0.0146411	0.0692981	0.164131	0.035115	0.0676186	0.0456017	0.0570489	0.123769	0.120322	0.177527	0.230088		0.0794539	0.157639	0.106019	0.10087
468	0.231994	0.0123033	0.016445	0.0244267	0.0638453	0.0109919	0.0136978	0.0210836	0.0159444	0.00522639	0.202004	0.19214	0.25902	0.400763	0.149174	0.218562	0.159395	0.155894	0.175903	0.113291	0.0178822	0.0238175	0.0481342	0.0155061	0.0135339	0.0246122	0.188256	0.0460206	0.171454	0.0590733	0.270928	0.00979782	0.0302658	0.014788	0.0697636	0.16669	0.0356153	0.0686653	0.0456733	0.0579803	0.124758	0.120995	0.178844	0.231994		0.0796147	0.157762	0.10628	0.101014
469	0.233413	0.0119972	0.0162564	0.0241586	0.0644889	0.0108147	0.0132206	0.0205881	0.0153494	0.0049475	0.20181	0.192425	0.259532	0.400957	0.148983	0.218924	0.16011	0.156574	0.175703	0.113597	0.0175644	0.0233881	0.0459922	0.0146886	0.0134514	0.0239003	0.189461	0.0461161	0.172344	0.0588272	0.271037	0.0100311	0.0299231	0.0146803	0.0702467	0.168558	0.0362036	0.0692775	0.0461439	0.0586936	0.125878	0.121398	0.179637	0.233413		0.0797256	0.157821	0.106656	0.1011
470	0.235494	0.0122008	0.0161719	0.0242231	0.0653628	0.010625	0.0127078	0.0203853	0.0149636	0.00482528	0.202127	0.192459	0.260056	0.401037	0.148721	0.218372	0.160563	0.157324	0.176011	0.113694	0.0166836	0.0223106	0.0423228	0.0134172	0.0129397	0.0232655	0.189834	0.0456911	0.173485	0.0586911	0.270995	0.0099367	0.0292161	0.0144392	0.0707822	0.169915	0.0367353	0.0699145	0.0464711	0.0597175	0.126801	0.122345	0.180394	0.235494		0.0796078	0.157263	0.106171	0.101397
471	0.237121	0.0124314	0.0162842	0.0244939	0.0661986	0.0109508	0.0126939	0.0203758	0.0150469	0.00504972	0.202403	0.192539	0.26021	0.401272	0.148828	0.218178	0.16084	0.158103	0.175937	0.113259	0.0156647	0.0207108	0.0380306	0.0122694	0.0127828	0.0223183	0.189702	0.0447939	0.173894	0.0581978	0.271501	0.0098742	0.0281389	0.0141728	0.0712367	0.169997	0.0372692	0.0705714	0.0473633	0.0604264	0.127777	0.123786	0.180978	0.237121		0.0795381	0.156704	0.106007	0.10139
472	0.238663	0.0126264	0.0163364	0.024655	0.0672814	0.0108253	0.0122211	0.0199908	0.0148042	0.00502417	0.202075	0.192514	0.259931	0.401082	0.148866	0.217964	0.160401	0.158025	0.175409	0.11276	0.0145158	0.0187303	0.0334478	0.0111361	0.0123689	0.0217289	0.188647	0.0439128	0.174283	0.0573689	0.271749	0.00950643	0.0267022	0.0132467	0.07162	0.169134	0.0376819	0.0712036	0.04747	0.0608114	0.128338	0.12456	0.181449	0.238663		0.0794986	0.156321	0.105571	0.101191
473	0.239666	0.0124692	0.0164108	0.02485	0.0684019	0.0106369	0.0116244	0.0193419	0.0146119	0.00529306	0.20191	0.192651	0.259105	0.401164	0.149169	0.217912	0.16013	0.158257	0.174888	0.11235	0.0133931	0.0173508	0.0293583	0.0101594	0.0119822	0.0209472	0.18846	0.0431239	0.174606	0.0562617	0.271992	0.00910865	0.025165	0.0123189	0.0719678	0.168721	0.038227	0.0718203	0.0477367	0.0615019	0.129224	0.125657	0.182411	0.239666		0.0792997	0.155434	0.105191	0.100755
474	0.240519	0.0124753	0.0164525	0.0249031	0.0694058	0.0103658	0.0109719	0.0186422	0.0141094	0.00514278	0.202069	0.192843	0.259323	0.401088	0.149014	0.217282	0.160099	0.158468	0.17475	0.111983	0.0122961	0.0161178	0.0256625	0.00906417	0.0111486	0.0197194	0.187989	0.0429325	0.175124	0.0555508	0.272042	0.00824059	0.0231972	0.0109892	0.0721061	0.168248	0.0385711	0.0723895	0.0478542	0.0622711	0.129707	0.12665	0.183194	0.240519		0.0789308	0.154521	0.105098	0.100361
475	0.241828	0.0130092	0.0168767	0.0250367	0.0702919	0.0105436	0.0105236	0.0183369	0.0138619	0.00530222	0.202048	0.192604	0.259094	0.400292	0.148979	0.216401	0.15954	0.158453	0.174335	0.111522	0.0109031	0.014195	0.0220167	0.00778361	0.0100306	0.0186489	0.186253	0.0424272	0.175017	0.0545783	0.271818	0.00783365	0.0217708	0.00989722	0.0718111	0.16664	0.0388961	0.0732611	0.048475	0.0626578	0.129978	0.127765	0.183951	0.241828		0.0786789	0.153912	0.104923	0.0995911
476	0.243265	0.0133981	0.0172147	0.0253661	0.0713042	0.0106564	0.0103217	0.0184342	0.0138075	0.00544639	0.202231	0.192461	0.259288	0.399844	0.148959	0.215758	0.159194	0.158675	0.174105	0.111011	0.00952028	0.0122631	0.01888	0.00668667	0.00911889	0.0176656	0.183118	0.04164	0.175349	0.0537906	0.271975	0.00760532	0.0205833	0.009075	0.0720239	0.164009	0.039268	0.073967	0.0488056	0.0631581	0.130415	0.128574	0.184579	0.243265		0.0791075	0.15343	0.105247	0.0988203
477	0.244899	0.0139225	0.0173125	0.0257483	0.0726153	0.0111086	0.0101494	0.0184953	0.0139019	0.00549639	0.202672	0.193272	0.260137	0.400404	0.14905	0.215622	0.159068	0.159044	0.174189	0.110515	0.00855806	0.0110708	0.0168867	0.00567778	0.00847556	0.0176456	0.181898	0.0413822	0.176371	0.0537117	0.272349	0.00754865	0.02004	0.00912389	0.0723461	0.161829	0.0400703	0.0748636	0.0494433	0.064237	0.131647	0.129983	0.18541	0.244899		0.0797697	0.153104	0.105209	0.098407
478	0.246138	0.0140653	0.0174272	0.0259233	0.0736258	0.0114972	0.00992917	0.0185408	0.0139494	0.00541611	0.202998	0.194102	0.260105	0.400256	0.149094	0.215823	0.159062	0.159258	0.174361	0.110011	0.00808416	0.0105389	0.0158475	0.0053275	0.00826917	0.0178997	0.182245	0.0418528	0.177448	0.0538917	0.272823	0.00734115	0.0195414	0.00890333	0.0724753	0.159875	0.0403986	0.0756231	0.0496397	0.0654328	0.132532	0.131457	0.186137	0.246138		0.0796686	0.152458	0.105675	0.0982097
479	0.247939	0.014415	0.0178658	0.0264925	0.0748561	0.0117944	0.00996945	0.0186878	0.0141478	0.00563556	0.203245	0.1945	0.2599	0.400555	0.14951	0.215829	0.159214	0.15977	0.174949	0.109671	0.00824889	0.0105542	0.0156183	0.00554861	0.00842889	0.0191789	0.183877	0.0437997	0.178044	0.0544075	0.274639	0.00753198	0.0193958	0.00899139	0.0730478	0.157019	0.0409253	0.0764353	0.0499592	0.0662819	0.133431	0.132889	0.187306	0.247939		0.0797056	0.152322	0.105813	0.097437
480	0.24976	0.0150486	0.0186747	0.0273772	0.0763686	0.0123036	0.010275	0.0189942	0.0144353	0.00632972	0.20374	0.195522	0.260171	0.400951	0.150206	0.215953	0.159503	0.160298	0.176653	0.109348	0.00832361	0.0108953	0.0161567	0.00580667	0.00841833	0.0216133	0.186316	0.0468033	0.178886	0.0553294	0.277545	0.00774698	0.0195867	0.00902555	0.0734211	0.152581	0.0411864	0.0771303	0.0502911	0.0670203	0.134395	0.135467	0.188313	0.24976		0.0803136	0.152339	0.105566	0.0964631
481	0.25025	0.0163436	0.0197156	0.0286956	0.0785689	0.0133664	0.0111547	0.0199725	0.0157183	0.00710639	0.204762	0.196645	0.260844	0.402439	0.151215	0.216239	0.160159	0.161278	0.179594	0.109249	0.00855528	0.0114208	0.0172914	0.00611111	0.00863694	0.0253992	0.189795	0.0509	0.179384	0.0568472	0.281857	0.0080417	0.0204367	0.00958111	0.0736372	0.145077	0.0414675	0.0778617	0.050965	0.0674731	0.135401	0.138914	0.188279	0.25025		0.0816539	0.15423	0.105763	0.0967339
482	0.251188	0.0179558	0.0214122	0.0302325	0.0821275	0.0145567	0.0122906	0.0213525	0.0174061	0.00809833	0.205887	0.19716	0.262644	0.405396	0.15264	0.217253	0.161073	0.162428	0.181637	0.110177	0.00924972	0.0124903	0.0193347	0.00683944	0.00922778	0.0288083	0.188836	0.0538592	0.180927	0.0592678	0.284527	0.00862254	0.0223295	0.0104722	0.0742172	0.135915	0.0418367	0.0791689	0.0522214	0.0685556	0.136983	0.141471	0.189622	0.251188		0.0822981	0.155263	0.1052	0.0975239
483	0.253018	0.0189725	0.0225292	0.0317528	0.0849442	0.0155297	0.0130972	0.0221664	0.0184619	0.00867528	0.206014	0.197307	0.263937	0.406175	0.153396	0.218471	0.162215	0.162663	0.182608	0.111304	0.0102547	0.0139331	0.02229	0.00798111	0.0102278	0.0306233	0.185278	0.05461	0.182349	0.061105	0.283278	0.00939754	0.0244878	0.0113272	0.0750961	0.131126	0.0423836	0.0802736	0.05318	0.0695314	0.138035	0.142116	0.191321	0.253018		0.0817653	0.154675	0.104879	0.0986503
484	0.255327	0.0190108	0.0226008	0.032605	0.0857753	0.0158769	0.013337	0.0222428	0.0186378	0.00884389	0.206089	0.19795	0.264591	0.405964	0.154502	0.21992	0.163245	0.163275	0.184159	0.111949	0.011363	0.0156083	0.026275	0.00934444	0.0114072	0.0327081	0.186378	0.0564289	0.18354	0.0628933	0.282814	0.00999615	0.0265033	0.0124005	0.0756644	0.132269	0.0429311	0.0811219	0.0534708	0.0702528	0.138675	0.14283	0.192875	0.255327		0.0813806	0.154318	0.106189	0.0997236
485	0.257718	0.0184045	0.0220134	0.0325355	0.0855907	0.0158366	0.0134546	0.0220807	0.0183639	0.00851296	0.20668	0.199332	0.265802	0.407014	0.155333	0.222065	0.165637	0.164787	0.187318	0.112214	0.0130343	0.0179611	0.0316901	0.0113338	0.0130144	0.0367347	0.195176	0.0616394	0.185047	0.0651477	0.286598	0.0107087	0.0288103	0.0136719	0.0757224	0.137435	0.0434446	0.0818005	0.0532173	0.0707075	0.139216	0.144763	0.194173	0.257718		0.0833092	0.156769	0.109547	0.100989
486	0.259496	0.0180408	0.0215356	0.031754	0.0860253	0.015528	0.013232	0.0218899	0.0179014	0.00813725	0.207178	0.20031	0.266925	0.409216	0.155742	0.224614	0.168508	0.166502	0.190228	0.112337	0.0152889	0.0210317	0.0384841	0.0135572	0.0149221	0.0405687	0.199279	0.0658814	0.18746	0.0684994	0.289562	0.0117489	0.0317057	0.0150899	0.0756027	0.139507	0.0438243	0.0822113	0.0533405	0.0713381	0.140134	0.145801	0.195813	0.259496		0.0853895	0.159683	0.111102	0.102167
487	0.261017	0.0182311	0.0216422	0.0316661	0.0870867	0.0153414	0.0129036	0.0217072	0.0177258	0.00781945	0.207361	0.200589	0.267501	0.410548	0.155845	0.227157	0.170974	0.167265	0.191853	0.112859	0.0179994	0.0247628	0.0463836	0.0160728	0.0169453	0.0429253	0.19632	0.0677378	0.189789	0.0721358	0.288932	0.0129378	0.0350186	0.0167297	0.0756872	0.139419	0.0442436	0.0827694	0.0538281	0.072042	0.140631	0.145369	0.197751	0.261017		0.0861336	0.160629	0.110002	0.103405
488	0.26335	0.0178381	0.0213669	0.0318617	0.0873519	0.0152075	0.0128117	0.0215253	0.0176042	0.00767195	0.207746	0.201307	0.267864	0.411415	0.15649	0.229614	0.17355	0.168202	0.194249	0.11364	0.0210147	0.0287631	0.0555544	0.0189333	0.0192122	0.0456278	0.196872	0.0711044	0.192116	0.0758028	0.289164	0.0141498	0.0381978	0.0185117	0.0755417	0.14148	0.0449081	0.0833981	0.0542111	0.0727803	0.141113	0.145468	0.199742	0.26335		0.086232	0.161253	0.109968	0.104775
489	0.266348	0.01746	0.0209558	0.0316275	0.0874595	0.0150678	0.0127978	0.0212369	0.0172769	0.00740139	0.208626	0.202497	0.268991	0.412864	0.156974	0.232838	0.177296	0.169673	0.197899	0.114181	0.0249581	0.0337142	0.0671958	0.0228228	0.0222531	0.0506022	0.203649	0.0771905	0.195554	0.0802492	0.293374	0.0156053	0.0422383	0.0205956	0.0756578	0.145158	0.0456944	0.0843994	0.0545767	0.0736403	0.14204	0.147017	0.202426	0.266348		0.0878747	0.163668	0.111329	0.1062
490	0.269271	0.0175992	0.0208881	0.031185	0.0883808	0.0149447	0.0126561	0.0212075	0.0171797	0.00746639	0.209219	0.20318	0.269983	0.415225	0.157306	0.236497	0.181035	0.171433	0.201323	0.115028	0.0295442	0.0392603	0.0805122	0.0273933	0.0256822	0.0553433	0.206718	0.0824544	0.199906	0.0852717	0.296796	0.0173564	0.0467006	0.0228867	0.0758583	0.145852	0.0462281	0.0855492	0.0549961	0.0746675	0.14307	0.148438	0.205951	0.269271		0.0892958	0.165971	0.111291	0.107466
491	0.272078	0.0177408	0.0209464	0.0312617	0.089428	0.0151067	0.0126278	0.0213919	0.0171364	0.00757861	0.209492	0.20364	0.270922	0.416722	0.158231	0.239692	0.184504	0.173448	0.203698	0.116073	0.0340331	0.0446761	0.0942744	0.0321544	0.0291767	0.0582286	0.205439	0.0856208	0.203649	0.0899105	0.297191	0.0189275	0.0506547	0.0250139	0.0759761	0.14582	0.0466453	0.0864578	0.0555967	0.0755172	0.143822	0.148756	0.209196	0.272078		0.0889453	0.166374	0.109859	0.108306
492	0.275699	0.0174525	0.0206225	0.0314483	0.0899253	0.0150886	0.0126395	0.0209253	0.0168619	0.00726639	0.210192	0.205072	0.271607	0.417534	0.15876	0.242902	0.188148	0.175314	0.206309	0.117125	0.038658	0.0503508	0.109297	0.0372778	0.0329856	0.0613556	0.207508	0.0893122	0.207211	0.0937417	0.297979	0.0204587	0.05451	0.0269639	0.0761561	0.149229	0.0472503	0.0873236	0.0558633	0.076387	0.144467	0.149233	0.21263	0.275699		0.0883897	0.165834	0.110009	0.108767
493	0.280333	0.0164285	0.0198805	0.0309723	0.0900733	0.0146646	0.0121775	0.0200033	0.0160519	0.00648639	0.211178	0.206506	0.272869	0.418496	0.159294	0.246526	0.192392	0.176894	0.209589	0.118015	0.0441861	0.0567868	0.126635	0.0437158	0.0376416	0.0662496	0.215604	0.0962322	0.211951	0.0984457	0.302523	0.0220386	0.058572	0.0292139	0.0762341	0.156369	0.0482563	0.0885536	0.0565653	0.0775049	0.145371	0.150717	0.217356	0.280333		0.0898217	0.167124	0.112593	0.109577
494	0.284637	0.0156025	0.0189408	0.0298483	0.090412	0.0138125	0.0115372	0.0192253	0.0149014	0.00576917	0.211801	0.207102	0.274646	0.421327	0.159253	0.250833	0.197349	0.178731	0.213428	0.118895	0.0511064	0.0650708	0.147764	0.0515122	0.0432217	0.0715406	0.221529	0.103225	0.21839	0.104357	0.307174	0.0240642	0.0631817	0.0318083	0.0763561	0.161779	0.0491486	0.0898914	0.0573994	0.0786675	0.146487	0.152301	0.223219	0.284637		0.0928125	0.170216	0.115146	0.11076
495	0.288349	0.0154033	0.0187342	0.029195	0.0912361	0.0132036	0.0109719	0.0186544	0.0141394	0.00568972	0.212164	0.207538	0.276693	0.424109	0.159791	0.25495	0.20175	0.180974	0.216632	0.120257	0.0593989	0.0745467	0.171858	0.0604778	0.0494939	0.0759272	0.222044	0.108886	0.22501	0.110653	0.309242	0.026377	0.0680775	0.034523	0.0764194	0.163446	0.0498169	0.0911053	0.0581467	0.0797569	0.147808	0.153224	0.228835	0.288349		0.0953372	0.172878	0.114955	0.112558
496	0.292369	0.0155014	0.0189125	0.0292306	0.0925042	0.0131864	0.0107472	0.0188253	0.0139708	0.00586861	0.212633	0.208148	0.278076	0.426726	0.160137	0.258933	0.206574	0.18374	0.220446	0.121737	0.0674192	0.0834119	0.195706	0.0695089	0.05586	0.0796578	0.222111	0.114206	0.23072	0.116231	0.310792	0.0286231	0.0724545	0.0368761	0.0766472	0.163544	0.0505069	0.0923814	0.0589167	0.0810325	0.149179	0.154554	0.23391	0.292369		0.0970442	0.174498	0.113995	0.114434
497	0.296205	0.0154116	0.0190196	0.0290152	0.0936761	0.0135397	0.0109186	0.0188758	0.0143071	0.00575553	0.213342	0.209089	0.279489	0.42883	0.16088	0.262737	0.211583	0.186699	0.224496	0.123044	0.0753235	0.0920225	0.2191	0.0786884	0.0623893	0.0837244	0.224475	0.120111	0.235885	0.121002	0.312988	0.0305775	0.0763783	0.039041	0.076951	0.165138	0.0515083	0.0935765	0.0600525	0.0819344	0.150843	0.156226	0.238621	0.296205		0.0977403	0.175723	0.113865	0.115734
498	0.300242	0.0151525	0.0187542	0.0287533	0.0949686	0.0135469	0.0109778	0.0185853	0.0140153	0.00554306	0.213974	0.210621	0.281571	0.43154	0.16165	0.26703	0.216831	0.189534	0.228488	0.124145	0.0831097	0.100778	0.242853	0.0881528	0.0691906	0.0879789	0.227468	0.126412	0.241878	0.125688	0.315414	0.032582	0.08022	0.0409372	0.0770378	0.16761	0.0523503	0.0949853	0.06124	0.083292	0.152325	0.158483	0.244338	0.300242		0.0987731	0.176984	0.114401	0.11661
499	0.304991	0.0149222	0.0184139	0.0287249	0.0963347	0.0133072	0.0108243	0.0180307	0.0136479	0.00527039	0.214144	0.211862	0.283244	0.434061	0.162314	0.271261	0.221935	0.192507	0.232632	0.12568	0.0915375	0.11043	0.267953	0.0987012	0.0768956	0.0925813	0.23098	0.132797	0.248264	0.130877	0.318462	0.0348315	0.0837323	0.0431336	0.0774513	0.170779	0.0534871	0.0968279	0.0625842	0.0849644	0.154171	0.161154	0.250324	0.304991		0.099978	0.17869	0.115513	0.118172
500	0.310235	0.0146689	0.0182656	0.0286856	0.0974531	0.0130767	0.0106658	0.0176228	0.0132781	0.00506028	0.214352	0.212766	0.284764	0.436569	0.163128	0.275413	0.227096	0.195593	0.236692	0.127503	0.100847	0.120779	0.293824	0.109969	0.0855492	0.0968792	0.233873	0.139454	0.255096	0.13635	0.321302	0.0370175	0.0875428	0.0452261	0.0777322	0.173441	0.0545528	0.098835	0.0639456	0.0864836	0.155611	0.163738	0.256307	0.310235		0.101387	0.179968	0.116042	0.11958
501	0.315151	0.0145296	0.0181568	0.0284826	0.0989224	0.0132429	0.0103937	0.0172853	0.0129162	0.00489496	0.214878	0.214085	0.286329	0.438905	0.163756	0.279635	0.232875	0.198847	0.241151	0.128713	0.110859	0.131444	0.319722	0.121544	0.0947827	0.101271	0.235878	0.145871	0.261622	0.142582	0.323979	0.0390072	0.0910543	0.046971	0.0779961	0.175145	0.0553488	0.0999665	0.0652048	0.0878055	0.15723	0.166452	0.26262	0.315151		0.102501	0.181344	0.115944	0.120344
502	0.319389	0.0142903	0.0181603	0.0283606	0.100825	0.0133308	0.0101606	0.0172164	0.0128242	0.00493195	0.215485	0.215501	0.288332	0.440735	0.164409	0.284373	0.238984	0.202472	0.246193	0.130385	0.121074	0.142305	0.345592	0.133024	0.104961	0.105747	0.237398	0.153217	0.268297	0.148349	0.326011	0.0408886	0.0943056	0.0486594	0.0777472	0.176443	0.056207	0.101276	0.0663567	0.0889536	0.158548	0.16924	0.268653	0.319389		0.103355	0.18224	0.115906	0.120795
503	0.323675	0.0144608	0.0184239	0.0284358	0.102398	0.013442	0.0100512	0.0170779	0.0125731	0.00508953	0.215948	0.216412	0.289601	0.442645	0.165238	0.288928	0.245332	0.206466	0.251552	0.131816	0.131654	0.152877	0.369861	0.144695	0.114827	0.109809	0.238319	0.160316	0.27464	0.153295	0.327953	0.0425687	0.0969374	0.0504482	0.0779784	0.177385	0.0571443	0.102689	0.0678213	0.0901427	0.159897	0.172143	0.274443	0.323675		0.104338	0.183026	0.115929	0.122096
504	0.328062	0.0145814	0.0187636	0.0287122	0.103931	0.0136764	0.0102833	0.0170981	0.0128303	0.00494583	0.217015	0.217577	0.29166	0.444688	0.166196	0.293665	0.251501	0.210487	0.256541	0.133526	0.142274	0.163584	0.393071	0.156394	0.125592	0.113679	0.239204	0.166884	0.280987	0.157815	0.329614	0.0440831	0.0995572	0.0520728	0.07795	0.178721	0.0581325	0.104194	0.0686617	0.0909658	0.161516	0.175328	0.2803	0.328062		0.105685	0.183905	0.116522	0.122776
505	0.332903	0.0145691	0.0187619	0.0287712	0.10556	0.0137743	0.0103852	0.0170718	0.0126477	0.0049981	0.217685	0.218732	0.293822	0.446585	0.167148	0.29849	0.258089	0.214637	0.262162	0.135317	0.153056	0.17451	0.415473	0.167962	0.137135	0.117629	0.241296	0.173681	0.287783	0.163098	0.33189	0.0461398	0.102479	0.0538602	0.0781187	0.180343	0.0592246	0.10582	0.0701088	0.0922772	0.163224	0.178456	0.28705	0.332903		0.106934	0.185213	0.117532	0.123335
506	0.338098	0.0146491	0.0184511	0.0287595	0.107464	0.0138509	0.0103772	0.016895	0.0125899	0.00496696	0.21818	0.22009	0.295873	0.448529	0.168319	0.303184	0.264838	0.219207	0.267433	0.13708	0.164275	0.185806	0.437684	0.179631	0.14959	0.121986	0.243644	0.181231	0.294629	0.168511	0.334933	0.0479084	0.105019	0.0555759	0.0782224	0.181578	0.0603206	0.107427	0.0717722	0.0937621	0.165021	0.18213	0.293209	0.338098		0.10756	0.185827	0.11721	0.124256
507	0.343403	0.0149825	0.0188895	0.0289669	0.109845	0.0140128	0.0100444	0.0167833	0.0126311	0.00467472	0.218627	0.221843	0.297372	0.45019	0.16946	0.308102	0.271899	0.223821	0.273162	0.138818	0.175869	0.197076	0.458603	0.191017	0.162539	0.126431	0.245192	0.189005	0.301789	0.174198	0.337686	0.0501562	0.107656	0.0572214	0.0786211	0.182512	0.0615786	0.109239	0.0739103	0.0954542	0.167093	0.186265	0.298843	0.343403		0.108078	0.186391	0.117346	0.125509
508	0.347959	0.0152225	0.0195425	0.0294683	0.112105	0.0145586	0.0103394	0.0167953	0.0129319	0.00459639	0.219742	0.223422	0.299497	0.451624	0.17071	0.313672	0.278938	0.228754	0.279089	0.140685	0.187798	0.208291	0.478407	0.202198	0.175856	0.130536	0.246058	0.196072	0.308051	0.179122	0.340709	0.0520287	0.10976	0.0583839	0.0788561	0.183089	0.0622903	0.110294	0.0754633	0.0966169	0.168867	0.190033	0.30406	0.347959		0.10855	0.186624	0.117759	0.126077
509	0.35278	0.0154951	0.0199736	0.0299783	0.113904	0.0151026	0.0106169	0.0166936	0.0131585	0.00496182	0.220863	0.225209	0.302108	0.453278	0.172754	0.319404	0.286725	0.233739	0.28544	0.142855	0.199824	0.219589	0.496626	0.213178	0.190026	0.134398	0.246652	0.202813	0.314324	0.184095	0.343033	0.0536532	0.112238	0.0599445	0.078721	0.183836	0.0631723	0.112007	0.0771339	0.0981444	0.170763	0.194154	0.310027	0.35278		0.108736	0.187245	0.117815	0.126308
510	0.357467	0.0156491	0.0201479	0.0303272	0.115742	0.0153983	0.0108292	0.0168287	0.0132588	0.00507296	0.222021	0.227112	0.304721	0.454442	0.17438	0.324508	0.294026	0.238682	0.291555	0.144937	0.21153	0.23106	0.514362	0.223846	0.204609	0.138019	0.24698	0.209217	0.320323	0.188204	0.345114	0.0548584	0.113784	0.0609608	0.0784218	0.18464	0.064064	0.113511	0.0782345	0.0990578	0.172361	0.198059	0.314985	0.357467		0.109695	0.187833	0.118562	0.126361
511	0.362125	0.0158961	0.0205014	0.0305603	0.118201	0.0156386	0.0107853	0.0168111	0.0130983	0.00535806	0.222943	0.228637	0.306407	0.455156	0.176058	0.329028	0.300991	0.243023	0.297497	0.147179	0.223586	0.241831	0.53154	0.234304	0.219376	0.141787	0.247538	0.215565	0.326102	0.192662	0.346949	0.05616	0.115134	0.0620314	0.0783408	0.185584	0.0650703	0.115017	0.0799678	0.100178	0.17423	0.202221	0.319754	0.362125		0.110372	0.187754	0.118973	0.126644
512	0.366438	0.01607	0.0205714	0.0306711	0.120349	0.0154861	0.0108578	0.0166061	0.0129964	0.0052425	0.223611	0.230088	0.307399	0.455865	0.177606	0.333818	0.307652	0.24778	0.303393	0.149094	0.235813	0.25224	0.548708	0.244704	0.234382	0.144789	0.247344	0.22157	0.331514	0.196812	0.348109	0.0575728	0.116773	0.0632939	0.078157	0.186394	0.0659867	0.116021	0.0815889	0.101164	0.17591	0.205721	0.324411	0.366438		0.110998	0.188011	0.119161	0.127148
513	0.370881	0.0161845	0.0207576	0.0308863	0.12249	0.0155263	0.010724	0.0163673	0.0129939	0.00508268	0.224043	0.231406	0.308948	0.457113	0.179209	0.33905	0.314814	0.252611	0.309252	0.15144	0.247909	0.262494	0.565176	0.25485	0.249833	0.148222	0.248414	0.227736	0.337176	0.200933	0.35014	0.0590489	0.118289	0.0646376	0.0780453	0.187946	0.0669166	0.117199	0.0829828	0.102401	0.177331	0.20966	0.329899	0.370881		0.111206	0.188688	0.119228	0.127644
514	0.375015	0.0159881	0.0207608	0.0310445	0.124448	0.0154508	0.0104461	0.0160147	0.0127008	0.0048475	0.224399	0.232835	0.311093	0.458489	0.180656	0.343588	0.322056	0.257538	0.315222	0.153761	0.260348	0.27327	0.581247	0.264839	0.266361	0.151524	0.249033	0.233417	0.343074	0.205059	0.351377	0.060012	0.119817	0.0657717	0.0779183	0.189149	0.0677464	0.118432	0.084475	0.103364	0.179016	0.213717	0.334498	0.375015		0.112071	0.189098	0.118982	0.127892
515	0.380131	0.0163899	0.0211699	0.0313341	0.12688	0.0156172	0.0101595	0.0158867	0.0123517	0.00491268	0.225604	0.234529	0.313487	0.460204	0.182361	0.348481	0.329393	0.262963	0.321577	0.156504	0.273249	0.284189	0.596465	0.274646	0.283837	0.15495	0.249773	0.239224	0.34923	0.209249	0.352842	0.0613809	0.121418	0.0668045	0.0781175	0.189808	0.0688603	0.119894	0.0861093	0.1044	0.181335	0.217896	0.340271	0.380131		0.113134	0.189888	0.119137	0.127841
516	0.383991	0.0169585	0.0220225	0.0317783	0.129523	0.0160606	0.0103094	0.0159653	0.0125579	0.00525639	0.22694	0.236446	0.315021	0.460902	0.184872	0.353132	0.336244	0.268286	0.328269	0.159563	0.286536	0.294781	0.610255	0.283676	0.301266	0.158296	0.249142	0.245184	0.354455	0.213058	0.354617	0.0626126	0.122814	0.0675819	0.0780181	0.189783	0.0695223	0.121198	0.0877653	0.105705	0.183373	0.222509	0.34473	0.383991		0.113102	0.18942	0.119225	0.127757
517	0.386698	0.0175825	0.0227511	0.0323626	0.132487	0.0165043	0.0105309	0.0161753	0.0128819	0.00569925	0.227892	0.23822	0.316624	0.461636	0.187375	0.357839	0.342131	0.27341	0.334088	0.162425	0.298695	0.304072	0.622651	0.292009	0.317104	0.160921	0.247663	0.250065	0.35919	0.21651	0.356052	0.0637872	0.12412	0.0681525	0.078029	0.189563	0.070196	0.122279	0.0893776	0.106923	0.185153	0.226595	0.34808	0.386698		0.112268	0.18892	0.118942	0.127386
518	0.389746	0.0178354	0.0231974	0.0330766	0.134675	0.0166712	0.0106089	0.0164927	0.0130591	0.00598839	0.22827	0.239658	0.317776	0.461705	0.189816	0.361429	0.347569	0.27772	0.338749	0.165164	0.309872	0.31284	0.63541	0.300669	0.33229	0.162633	0.246226	0.253845	0.363906	0.219647	0.356611	0.0650141	0.125509	0.068961	0.078063	0.189864	0.0712586	0.123474	0.0908613	0.108202	0.186902	0.2298	0.351455	0.389746		0.111423	0.188447	0.11875	0.127577
519	0.393515	0.0178122	0.0231805	0.0333966	0.136461	0.0167303	0.01067	0.0164873	0.0129217	0.00584496	0.228769	0.24134	0.319584	0.462092	0.192551	0.365282	0.353514	0.282253	0.34343	0.167803	0.320324	0.321035	0.648264	0.309387	0.347332	0.164823	0.247551	0.258386	0.368351	0.222848	0.358068	0.0661535	0.126625	0.0699087	0.0780593	0.191527	0.0723354	0.124494	0.0922805	0.109301	0.18834	0.23398	0.355206	0.393515		0.112112	0.188844	0.119385	0.128425
520	0.398257	0.0175942	0.0228333	0.0332725	0.137888	0.0165169	0.0102245	0.0158686	0.0125611	0.00531306	0.229811	0.243113	0.321393	0.462165	0.194674	0.369452	0.360511	0.286509	0.34874	0.170104	0.331091	0.328898	0.661878	0.317986	0.362899	0.167403	0.250252	0.263845	0.373107	0.226376	0.360152	0.0670286	0.127937	0.0711714	0.0778661	0.193878	0.0735228	0.1258	0.0937108	0.110483	0.189803	0.237653	0.359648	0.398257		0.113748	0.189916	0.120799	0.129233
521	0.402275	0.0175411	0.0228968	0.0330006	0.139725	0.0165055	0.0100052	0.0152596	0.0122434	0.00500182	0.230285	0.244546	0.32354	0.462886	0.196268	0.373611	0.366857	0.291118	0.354326	0.17247	0.342128	0.336914	0.673887	0.326153	0.378521	0.169638	0.250758	0.268036	0.377852	0.229261	0.361369	0.0681449	0.129102	0.0718847	0.077823	0.19522	0.0744903	0.126928	0.0954156	0.111551	0.19144	0.240873	0.364083	0.402275		0.114853	0.191166	0.121498	0.129701
522	0.405233	0.0176845	0.0230765	0.0329783	0.141843	0.0164786	0.00975545	0.0151713	0.0120419	0.00498239	0.2311	0.246185	0.325471	0.463874	0.198494	0.377396	0.372672	0.29526	0.359511	0.175039	0.352998	0.344749	0.683725	0.332844	0.393428	0.171452	0.250782	0.271816	0.382015	0.232074	0.362299	0.0692446	0.130114	0.0723799	0.0775921	0.195781	0.0754103	0.127778	0.0968653	0.112295	0.192971	0.243911	0.367046	0.405233		0.115536	0.19138	0.121205	0.129745
523	0.407365	0.0180925	0.0236539	0.0333198	0.144205	0.0165429	0.00977802	0.0151367	0.0120305	0.00536639	0.231872	0.247581	0.326724	0.464899	0.201522	0.380433	0.377718	0.299432	0.363465	0.17776	0.363421	0.352188	0.692098	0.338151	0.407431	0.173721	0.251373	0.276279	0.386175	0.2342	0.363459	0.0701215	0.131159	0.0729739	0.0775618	0.196245	0.0759503	0.128737	0.098049	0.112928	0.194697	0.247991	0.369493	0.407365		0.11552	0.191367	0.120901	0.12948
524	0.409432	0.0188165	0.0245742	0.0338452	0.146728	0.0167298	0.00990545	0.0151427	0.0121734	0.0056601	0.232788	0.249215	0.328335	0.465879	0.204506	0.382443	0.38151	0.303268	0.367047	0.180435	0.373088	0.358201	0.699353	0.343469	0.420414	0.175881	0.250771	0.27946	0.389524	0.235527	0.364029	0.0709709	0.131914	0.0735668	0.0777393	0.195912	0.0766011	0.129699	0.0994645	0.114044	0.196418	0.251729	0.371925	0.409432		0.115321	0.191983	0.119817	0.129248
525	0.411815	0.0195447	0.0254303	0.0345828	0.149252	0.0172097	0.00995278	0.0152231	0.0126697	0.00614083	0.232763	0.250571	0.329369	0.466417	0.207287	0.383988	0.384748	0.306209	0.370163	0.183311	0.38181	0.363552	0.708013	0.348216	0.433539	0.178432	0.250248	0.282508	0.392787	0.237063	0.365067	0.0719253	0.132855	0.0741361	0.0780461	0.195841	0.077407	0.130889	0.100951	0.115247	0.198148	0.255833	0.37482	0.411815		0.115724	0.193335	0.118889	0.130111
526	0.415237	0.0203608	0.0263725	0.0355372	0.152341	0.017752	0.0102903	0.0157021	0.0132842	0.0066261	0.232933	0.25167	0.331732	0.467775	0.210079	0.386618	0.389621	0.308596	0.375253	0.185788	0.39113	0.369816	0.716505	0.352982	0.446936	0.181819	0.253227	0.287598	0.396824	0.24013	0.368733	0.0729078	0.134205	0.0749765	0.078451	0.196705	0.0783497	0.132196	0.102762	0.11697	0.199756	0.260438	0.378314	0.415237		0.117518	0.195534	0.119395	0.13107
527	0.417889	0.0213194	0.0274711	0.0366269	0.155605	0.0186023	0.011104	0.0165858	0.0141602	0.00730468	0.233978	0.252846	0.334794	0.470128	0.212504	0.39021	0.395424	0.312135	0.38018	0.188529	0.399854	0.375881	0.724308	0.357803	0.458835	0.183156	0.253264	0.291028	0.401164	0.243428	0.370667	0.0740627	0.134831	0.0761062	0.0789053	0.19662	0.0791294	0.1336	0.104604	0.118459	0.200991	0.263122	0.381675	0.417889		0.118327	0.195697	0.119511	0.131802
528	0.420467	0.0220542	0.0283871	0.0376595	0.157772	0.019194	0.0115934	0.0170904	0.0146608	0.00777296	0.23499	0.254132	0.336676	0.470812	0.214827	0.393103	0.399753	0.315132	0.383376	0.190957	0.406545	0.379994	0.732835	0.363827	0.468382	0.182956	0.250574	0.290766	0.403935	0.245661	0.369397	0.0750784	0.135701	0.0769787	0.0795407	0.19621	0.0800226	0.134967	0.105981	0.119673	0.202326	0.263521	0.38463	0.420467		0.117783	0.194679	0.119806	0.132305
529	0.422538	0.0219876	0.0285971	0.0383378	0.158588	0.0192126	0.0115292	0.0168476	0.0145205	0.00774525	0.234978	0.255427	0.337193	0.469918	0.217321	0.394641	0.401818	0.317311	0.385773	0.192596	0.412091	0.3832	0.742981	0.370562	0.477493	0.18387	0.250978	0.291598	0.40441	0.24601	0.368072	0.0752767	0.136435	0.077293	0.0795527	0.197937	0.0809131	0.135653	0.106558	0.120223	0.203388	0.264751	0.38563	0.422538		0.116431	0.19346	0.120739	0.133009
530	0.425081	0.0214344	0.0282944	0.0382511	0.15857	0.0185661	0.0109272	0.0159961	0.0137006	0.00725611	0.234791	0.256885	0.337362	0.468886	0.220098	0.395839	0.403678	0.319017	0.388347	0.193825	0.417719	0.386726	0.753611	0.377383	0.487909	0.187745	0.257797	0.296669	0.405184	0.246199	0.370911	0.0752461	0.137194	0.0772025	0.0791667	0.202087	0.0818206	0.135874	0.106847	0.120543	0.204553	0.268962	0.386459	0.425081		0.116411	0.193689	0.122785	0.133791
531	0.427223	0.0210711	0.0279596	0.0373555	0.159254	0.01774	0.0101094	0.0151881	0.0126819	0.00677068	0.234651	0.258121	0.337637	0.468366	0.222759	0.396127	0.405634	0.320598	0.390135	0.195356	0.423864	0.390585	0.759964	0.381881	0.497628	0.190466	0.261558	0.300844	0.4078	0.247186	0.373956	0.0756886	0.137581	0.0771182	0.0787633	0.204256	0.0822831	0.136279	0.107062	0.12098	0.205464	0.27223	0.38783	0.427223		0.116937	0.194564	0.123112	0.133507
532	0.428449	0.0213625	0.0281925	0.0368783	0.161125	0.0174086	0.00967945	0.0149553	0.0123119	0.00680639	0.234852	0.258382	0.337967	0.468474	0.22499	0.396782	0.407658	0.321804	0.390139	0.196845	0.429758	0.393591	0.762167	0.383508	0.505286	0.189316	0.257358	0.300152	0.410011	0.249082	0.373009	0.0766287	0.13793	0.0775939	0.0788261	0.202879	0.0827203	0.136694	0.107563	0.121707	0.206537	0.272353	0.3893	0.428449		0.11703	0.194214	0.120849	0.132467
533	0.429826	0.0214525	0.0286219	0.0372229	0.162334	0.0174369	0.00952487	0.0148604	0.0123288	0.00699782	0.234721	0.258486	0.338363	0.468549	0.226974	0.397665	0.409457	0.32335	0.390887	0.197962	0.434645	0.395883	0.764506	0.385087	0.510791	0.188649	0.25464	0.298821	0.411264	0.250221	0.371428	0.0772792	0.138437	0.078011	0.0788447	0.20218	0.0832488	0.137227	0.107993	0.122429	0.207124	0.272267	0.389776	0.429826		0.116281	0.192841	0.119357	0.132026
534	0.432309	0.0213076	0.0288099	0.03759	0.163089	0.0172669	0.00920802	0.0145476	0.0121291	0.00678096	0.235236	0.25976	0.338996	0.468425	0.228724	0.39868	0.411168	0.3252	0.39311	0.198554	0.43926	0.398409	0.769893	0.38892	0.517647	0.189992	0.257289	0.30066	0.413077	0.251187	0.372451	0.0778307	0.139082	0.0783362	0.0790773	0.204028	0.0842671	0.138153	0.108722	0.1233	0.208259	0.274134	0.390926	0.432309		0.116406	0.192527	0.120011	0.132402
535	0.434224	0.0212725	0.0288679	0.037406	0.163955	0.0170015	0.00884173	0.0142333	0.0118102	0.0062141	0.235861	0.261543	0.340034	0.468628	0.23009	0.399501	0.41322	0.327272	0.394883	0.199248	0.44326	0.400749	0.775143	0.393062	0.52447	0.191568	0.25998	0.303433	0.414532	0.252163	0.374424	0.0783418	0.139573	0.0788562	0.0789733	0.205708	0.0848883	0.138421	0.109185	0.124032	0.209098	0.275817	0.39223	0.434224		0.116904	0.192959	0.121234	0.132622
536	0.435829	0.0212751	0.0289394	0.0370586	0.164823	0.0165666	0.00836402	0.0137319	0.0113565	0.00582553	0.236321	0.262853	0.340586	0.468473	0.231498	0.400126	0.414497	0.328819	0.395076	0.199964	0.447121	0.403098	0.779638	0.396652	0.530485	0.191532	0.259521	0.303671	0.41644	0.253433	0.374618	0.0790861	0.140209	0.0792613	0.079103	0.205808	0.0855463	0.13867	0.109751	0.124827	0.209844	0.276245	0.393229	0.435829		0.116458	0.192386	0.121242	0.132574
537	0.437385	0.0211311	0.0290825	0.0369261	0.165507	0.0161912	0.00804287	0.0133941	0.0108114	0.00553096	0.236514	0.263374	0.341056	0.468119	0.23303	0.400706	0.415673	0.329659	0.395199	0.20039	0.45137	0.406015	0.783231	0.399331	0.536151	0.191806	0.259328	0.304101	0.418124	0.254556	0.374545	0.0793329	0.140854	0.0794268	0.0789495	0.206533	0.0861426	0.139119	0.109939	0.125457	0.210779	0.276709	0.394215	0.437385		0.116107	0.191787	0.121288	0.13249
538	0.439187	0.0211411	0.0293222	0.0368218	0.166642	0.0160246	0.00765859	0.0129753	0.0103114	0.0055681	0.236791	0.264138	0.34197	0.468836	0.234816	0.401835	0.417056	0.330891	0.397059	0.201049	0.455914	0.408571	0.78578	0.400818	0.541717	0.193309	0.263085	0.306598	0.419192	0.254985	0.377142	0.0796255	0.141309	0.0796527	0.0788595	0.208257	0.086662	0.139787	0.109783	0.125768	0.211452	0.27921	0.395052	0.439187		0.116949	0.192795	0.121964	0.132718
539	0.440081	0.0217625	0.0300399	0.0370315	0.168991	0.0160935	0.00790859	0.0131059	0.0106125	0.00581525	0.237329	0.264918	0.343497	0.470809	0.236704	0.402516	0.418763	0.331476	0.399157	0.201767	0.460378	0.410706	0.786071	0.400557	0.546188	0.194657	0.264383	0.308482	0.419791	0.256008	0.379588	0.0803521	0.141294	0.0797447	0.0790718	0.208792	0.0866737	0.140026	0.110183	0.126306	0.212252	0.281106	0.394926	0.440081		0.118607	0.194954	0.120907	0.132217
540	0.440895	0.0229279	0.0315911	0.0379152	0.172025	0.0163966	0.00825602	0.0136504	0.0111848	0.00618753	0.23692	0.264597	0.34439	0.471307	0.237932	0.402441	0.419478	0.331344	0.399454	0.202487	0.464205	0.412353	0.786737	0.400827	0.549654	0.194019	0.260954	0.30707	0.420475	0.257186	0.379093	0.0809275	0.141651	0.0799973	0.0793193	0.207716	0.0867914	0.140696	0.111204	0.12708	0.21302	0.280965	0.395679	0.440895		0.118534	0.195488	0.118973	0.132549
541	0.441957	0.0235931	0.0324848	0.0388783	0.173803	0.016864	0.00881859	0.0141081	0.0117148	0.00635125	0.236351	0.264292	0.344637	0.470929	0.239191	0.403103	0.420485	0.331451	0.399378	0.202811	0.46724	0.413657	0.790384	0.403066	0.553061	0.193495	0.257922	0.3059	0.420754	0.257961	0.377393	0.0812641	0.14195	0.0804245	0.079201	0.207587	0.0872963	0.141401	0.111948	0.127798	0.213742	0.280651	0.396345	0.441957		0.117623	0.194221	0.118183	0.133286
542	0.443991	0.0234694	0.0327079	0.0393326	0.17452	0.01692	0.00891545	0.0139881	0.0116888	0.00615782	0.236392	0.265136	0.344458	0.47003	0.240604	0.403292	0.421111	0.331915	0.399898	0.202771	0.469575	0.414994	0.796678	0.407476	0.557726	0.194619	0.259298	0.306429	0.421489	0.258385	0.377198	0.0813781	0.142776	0.0807825	0.0791301	0.209337	0.0880414	0.141897	0.112099	0.128203	0.214495	0.281678	0.397283	0.443991		0.116988	0.193332	0.119344	0.133732
543	0.445837	0.0230502	0.0326779	0.0393295	0.175008	0.0162958	0.00836916	0.0132156	0.0109757	0.00559696	0.236825	0.266636	0.3442	0.469859	0.242035	0.403267	0.421673	0.332561	0.400601	0.202777	0.471566	0.416041	0.803281	0.412014	0.562974	0.196661	0.263916	0.3089	0.422796	0.258709	0.378626	0.0815355	0.143523	0.0810127	0.0793421	0.211569	0.0886711	0.142311	0.112179	0.1286	0.215191	0.283545	0.398131	0.445837		0.117087	0.193319	0.121424	0.133682
544	0.447409	0.0226125	0.0325405	0.0384523	0.175711	0.0152046	0.00739145	0.0120433	0.00980994	0.00479639	0.23701	0.267746	0.344345	0.469484	0.242938	0.4034	0.421656	0.333528	0.400751	0.202221	0.473812	0.417025	0.807117	0.41523	0.56745	0.19745	0.266962	0.311172	0.424731	0.25993	0.380025	0.0817966	0.143846	0.0812839	0.0795001	0.212993	0.0891923	0.142634	0.112377	0.129251	0.216145	0.284857	0.398956	0.447409		0.117468	0.193592	0.122599	0.133611
545	0.448716	0.0224202	0.0326294	0.0376675	0.176362	0.0142472	0.00643173	0.011165	0.00893223	0.00383439	0.236743	0.267781	0.344196	0.468951	0.243477	0.403614	0.421521	0.333958	0.400303	0.202188	0.47559	0.418539	0.807676	0.415875	0.569632	0.196766	0.265755	0.312001	0.42629	0.261565	0.381063	0.0821255	0.14365	0.0815482	0.079531	0.212828	0.0896023	0.143	0.112829	0.129867	0.216773	0.28504	0.399608	0.448716		0.118155	0.193882	0.122405	0.133152
546	0.450232	0.0226471	0.0332202	0.037652	0.177402	0.0138886	0.00600202	0.0108944	0.0085388	0.00357953	0.236881	0.26784	0.344578	0.468947	0.243815	0.404011	0.4224	0.334386	0.400253	0.202285	0.478296	0.420471	0.808057	0.416641	0.571283	0.195977	0.263656	0.311379	0.427576	0.263409	0.380828	0.0826641	0.144074	0.0817744	0.0795844	0.212274	0.0901051	0.143345	0.113216	0.131021	0.217257	0.284377	0.400169	0.450232		0.11812	0.19337	0.121586	0.133666
547	0.453008	0.0228505	0.0337028	0.0381718	0.178709	0.0136892	0.0059503	0.0107513	0.00822794	0.00397668	0.236507	0.268096	0.344763	0.468704	0.244477	0.40468	0.423284	0.334798	0.400427	0.202759	0.481414	0.422215	0.810546	0.419032	0.573378	0.195858	0.263299	0.311197	0.428435	0.264446	0.3811	0.0831878	0.144421	0.0820505	0.0793058	0.212717	0.0908557	0.143735	0.113327	0.131661	0.217655	0.284012	0.40086	0.453008		0.118512	0.19403	0.121455	0.134229
548	0.455744	0.0229948	0.0342205	0.038408	0.179862	0.0137512	0.00593459	0.0104173	0.00789537	0.00405868	0.236396	0.268201	0.345609	0.469358	0.245136	0.405374	0.424656	0.335124	0.400888	0.203049	0.484319	0.423713	0.814021	0.421317	0.576027	0.195732	0.264112	0.312213	0.430248	0.265561	0.381643	0.0834558	0.14513	0.0826519	0.0794647	0.214209	0.0916948	0.144541	0.113656	0.132457	0.218407	0.28384	0.402173	0.455744		0.119361	0.194391	0.121601	0.135118
549	0.457669	0.0228365	0.0344705	0.0379698	0.180665	0.0133803	0.0056643	0.00990756	0.0072228	0.00349896	0.235909	0.268271	0.346416	0.470135	0.245546	0.405873	0.425735	0.335345	0.401077	0.202657	0.486313	0.425218	0.816554	0.423533	0.579149	0.19601	0.264506	0.31309	0.431853	0.266241	0.382053	0.0836395	0.145533	0.0829662	0.0796021	0.215524	0.092664	0.145205	0.11432	0.132843	0.218699	0.284283	0.403523	0.457669		0.120478	0.195576	0.122301	0.135954
550	0.458211	0.0228788	0.0350311	0.0377175	0.181861	0.0131018	0.0053663	0.00959899	0.00681766	0.00308439	0.235544	0.268039	0.346242	0.470515	0.245625	0.406318	0.426358	0.335527	0.400307	0.202108	0.487581	0.426076	0.816335	0.423576	0.581563	0.196062	0.263509	0.313232	0.432982	0.266449	0.382278	0.0840098	0.145714	0.0829779	0.0793555	0.215762	0.0930446	0.14513	0.1142	0.133298	0.218761	0.284206	0.403677	0.458211		0.120489	0.19627	0.122246	0.13625
551	0.458503	0.0231625	0.0357785	0.0379383	0.183457	0.0130146	0.00532145	0.00966328	0.00690994	0.00347839	0.23526	0.267662	0.346119	0.470492	0.24623	0.405946	0.426746	0.335192	0.399887	0.202353	0.488914	0.426187	0.815117	0.422924	0.583322	0.19608	0.261778	0.312946	0.433991	0.266932	0.382489	0.0843967	0.146022	0.0831219	0.0794181	0.215779	0.0933663	0.145442	0.114335	0.133973	0.219143	0.284385	0.404286	0.458503		0.120018	0.19683	0.121506	0.135633
552	0.459501	0.0237611	0.0370899	0.0387555	0.185312	0.0131346	0.00545345	0.00973785	0.0069588	0.00369982	0.235519	0.267926	0.345799	0.470268	0.246823	0.40574	0.426366	0.334857	0.399967	0.20254	0.490196	0.426457	0.814748	0.422569	0.584371	0.19625	0.260215	0.312942	0.434607	0.267834	0.383116	0.0847135	0.1464	0.083493	0.0793984	0.215977	0.0938643	0.14625	0.114643	0.134731	0.219523	0.284844	0.404815	0.459501		0.120056	0.196598	0.120188	0.135529
553	0.460881	0.0240479	0.0380679	0.0393758	0.186308	0.0130038	0.00539059	0.00971413	0.00711794	0.00373982	0.235559	0.267911	0.345659	0.470201	0.248086	0.405277	0.426385	0.335069	0.399592	0.203131	0.492296	0.426907	0.816527	0.42367	0.585941	0.196084	0.258486	0.312951	0.435335	0.268236	0.382711	0.0847169	0.146759	0.0835793	0.0795473	0.216377	0.0946154	0.146622	0.115218	0.135193	0.220007	0.284784	0.405296	0.460881		0.119536	0.195381	0.119952	0.135424
554	0.462345	0.0241225	0.0385745	0.0395683	0.187383	0.0125506	0.00499945	0.00919928	0.00631194	0.00363239	0.235212	0.267839	0.345269	0.469598	0.249166	0.405318	0.42634	0.3353	0.399293	0.203433	0.49287	0.427129	0.818503	0.424828	0.587442	0.196108	0.258792	0.313174	0.436105	0.268526	0.382687	0.0848946	0.146806	0.0839139	0.0793641	0.216997	0.0952843	0.146564	0.115485	0.135587	0.220489	0.284473	0.405606	0.462345		0.119288	0.1954	0.119959	0.135775
555	0.463254	0.0244875	0.0394325	0.039873	0.188811	0.0121739	0.0048618	0.00885675	0.00605459	0.00305992	0.23483	0.267644	0.345475	0.469401	0.249306	0.405484	0.426439	0.335444	0.399213	0.203213	0.493754	0.427768	0.820425	0.42589	0.5889	0.196646	0.259814	0.313198	0.436945	0.268242	0.38324	0.085409	0.147219	0.0843954	0.0794367	0.21785	0.0959159	0.146943	0.115881	0.136372	0.220678	0.284943	0.406512	0.463254		0.118854	0.195666	0.119729	0.135497
556	0.463343	0.0249868	0.0402934	0.0402915	0.190391	0.0119623	0.00488687	0.00880528	0.0060288	0.00270953	0.234574	0.267542	0.345683	0.46926	0.249592	0.404786	0.426531	0.335089	0.399166	0.203011	0.49495	0.428102	0.820598	0.426422	0.589942	0.19673	0.259907	0.31255	0.437401	0.268409	0.383263	0.0858472	0.147701	0.0845167	0.0795927	0.218777	0.0963263	0.147837	0.115894	0.137243	0.22101	0.28499	0.406525	0.463343		0.118895	0.195849	0.119653	0.135386
557	0.463525	0.0255105	0.0413225	0.0405683	0.191343	0.0120146	0.00481545	0.00870128	0.00615194	0.00299039	0.234126	0.267229	0.345813	0.469618	0.250166	0.40455	0.426192	0.33512	0.398675	0.203019	0.496346	0.428791	0.820905	0.426752	0.591938	0.196472	0.259034	0.311996	0.437839	0.269068	0.383289	0.0860026	0.147674	0.0841899	0.0796781	0.219411	0.0966863	0.148382	0.115541	0.137415	0.221293	0.284145	0.406162	0.463525		0.11939	0.195832	0.119015	0.135739
558	0.464036	0.0261039	0.0425211	0.0412426	0.192297	0.0119315	0.0048323	0.0087267	0.00609194	0.00312782	0.233802	0.266951	0.345437	0.469031	0.250837	0.40466	0.426188	0.335075	0.398259	0.203193	0.497277	0.428892	0.82138	0.426831	0.593227	0.196688	0.259378	0.311818	0.437575	0.269174	0.383523	0.0859886	0.147737	0.0840896	0.0796504	0.219926	0.0968874	0.148546	0.115302	0.13727	0.221576	0.28387	0.405474	0.464036		0.119374	0.196606	0.119307	0.135926
559	0.464999	0.0267911	0.0435782	0.0423326	0.193315	0.0120429	0.00489659	0.00901242	0.00626909	0.00284925	0.234001	0.266815	0.345409	0.469216	0.251353	0.404545	0.425918	0.335298	0.398192	0.203695	0.49853	0.429445	0.821735	0.427136	0.594201	0.197063	0.258971	0.311484	0.437195	0.269159	0.383571	0.0864215	0.14798	0.0844082	0.0794918	0.219826	0.0971331	0.148842	0.115039	0.137648	0.222024	0.283518	0.405267	0.464999		0.119403	0.196793	0.119588	0.135954
560	0.465664	0.0274671	0.0449656	0.0434129	0.194936	0.0121772	0.00509287	0.00893785	0.00624909	0.00256239	0.234432	0.266557	0.345295	0.469203	0.25189	0.404136	0.425224	0.334726	0.397728	0.204654	0.499362	0.429899	0.82161	0.427633	0.594714	0.197722	0.259109	0.311209	0.436505	0.268742	0.384137	0.0869438	0.148567	0.0846985	0.0796478	0.220074	0.0973228	0.148528	0.115327	0.13834	0.222113	0.283178	0.404903	0.465664		0.119536	0.197202	0.119705	0.136013
561	0.465903	0.0281199	0.0465128	0.0442263	0.19624	0.0122392	0.0053043	0.00914042	0.00655109	0.00347182	0.234498	0.267692	0.345413	0.469207	0.253176	0.403958	0.425759	0.335102	0.397725	0.206146	0.500241	0.430535	0.82315	0.428306	0.596321	0.198575	0.259476	0.31057	0.436416	0.26855	0.384603	0.0875261	0.149291	0.0849282	0.0797661	0.220159	0.0976506	0.148546	0.115072	0.139055	0.222147	0.282523	0.40447	0.465903		0.119622	0.196909	0.119409	0.136334
562	0.466851	0.0286028	0.0477742	0.0450189	0.197008	0.0124666	0.00544087	0.00917242	0.00684509	0.00357953	0.234896	0.268229	0.345764	0.469376	0.254535	0.403852	0.42658	0.335817	0.398606	0.20676	0.501943	0.431289	0.825423	0.429502	0.59813	0.199144	0.260984	0.31059	0.436056	0.268968	0.385528	0.0881944	0.149717	0.0851725	0.080025	0.221066	0.0980314	0.149031	0.11487	0.139427	0.222406	0.282163	0.403691	0.466851		0.11974	0.196934	0.119838	0.13612
563	0.467255	0.0292571	0.0493528	0.0459826	0.198252	0.0124058	0.00529659	0.00894328	0.0066028	0.00352039	0.235008	0.268451	0.34598	0.469634	0.255695	0.403182	0.426921	0.335699	0.39872	0.207323	0.503066	0.432034	0.826482	0.429985	0.599337	0.199415	0.261894	0.311347	0.435278	0.269617	0.386228	0.0882701	0.14954	0.0854702	0.0799321	0.222229	0.0982223	0.149212	0.114844	0.1398	0.222775	0.281472	0.403239	0.467255		0.120245	0.19753	0.120728	0.136518
564	0.467708	0.0305571	0.0513685	0.0472	0.199819	0.0125646	0.00572259	0.00940728	0.00676223	0.0033841	0.235182	0.268239	0.346552	0.470464	0.256923	0.403411	0.426775	0.335749	0.398729	0.207943	0.503926	0.432788	0.825757	0.430108	0.599291	0.200034	0.262834	0.310997	0.434876	0.269798	0.387727	0.0884652	0.149667	0.085743	0.0802047	0.222898	0.0981748	0.149523	0.11477	0.140469	0.223153	0.281024	0.403101	0.467708		0.120614	0.197649	0.121073	0.13649
565	0.467943	0.0317885	0.0533345	0.0488643	0.201683	0.0129826	0.00647945	0.0100073	0.00721194	0.00408439	0.235474	0.268103	0.347685	0.47108	0.258336	0.403838	0.426926	0.336316	0.398983	0.209227	0.505134	0.433557	0.825979	0.430522	0.599033	0.200308	0.262382	0.309786	0.434183	0.270428	0.387713	0.0889166	0.150456	0.0860759	0.0809521	0.222893	0.0984663	0.149562	0.114671	0.140995	0.223377	0.280503	0.402662	0.467943		0.120944	0.197636	0.120791	0.136373
566	0.468658	0.0326096	0.0549354	0.0503969	0.202351	0.01353	0.00707945	0.010691	0.00761766	0.00455782	0.235718	0.268723	0.348304	0.470258	0.259606	0.403663	0.426557	0.336701	0.398809	0.210252	0.506171	0.434015	0.827354	0.431808	0.600171	0.200681	0.262296	0.308669	0.433107	0.270466	0.387394	0.0894458	0.151253	0.0859325	0.0812647	0.223389	0.0989317	0.149357	0.114175	0.141165	0.223143	0.2794	0.401848	0.468658		0.120773	0.197103	0.120165	0.137013
567	0.46916	0.0332268	0.0562805	0.0515003	0.202804	0.0137169	0.00754116	0.0109921	0.00775223	0.00443753	0.235777	0.269466	0.348531	0.47038	0.261094	0.403895	0.426702	0.336862	0.399108	0.211119	0.507344	0.434591	0.830455	0.433721	0.602268	0.201421	0.264631	0.308355	0.431924	0.270335	0.388137	0.0893681	0.151463	0.0858096	0.0809624	0.224772	0.0990089	0.149471	0.113545	0.141139	0.222961	0.278073	0.400691	0.46916		0.120782	0.197714	0.12088	0.137731
568	0.469654	0.0335646	0.0578184	0.052453	0.202991	0.0137665	0.00743856	0.0110229	0.00784724	0.00393757	0.235848	0.270112	0.34883	0.470993	0.262149	0.404002	0.426561	0.337339	0.399336	0.212264	0.508016	0.434599	0.833133	0.434819	0.604008	0.201799	0.267096	0.30811	0.43096	0.269793	0.389479	0.0892013	0.152113	0.0859571	0.0810964	0.225293	0.09893	0.149382	0.113077	0.141248	0.222319	0.276728	0.400333	0.469654		0.12095	0.19845	0.121902	0.13807
569	0.46957	0.0345245	0.0594931	0.0539623	0.204352	0.0140972	0.0075303	0.0109521	0.00847394	0.00384525	0.23652	0.270392	0.349505	0.471063	0.263136	0.403843	0.426547	0.338193	0.399415	0.213067	0.508006	0.43509	0.833277	0.434457	0.604688	0.202737	0.268613	0.307451	0.428835	0.269285	0.390897	0.0894601	0.152173	0.0864096	0.081211	0.225802	0.0993723	0.149298	0.112439	0.141404	0.222335	0.275768	0.39924	0.46957		0.121585	0.199112	0.121635	0.138492
570	0.469069	0.0357445	0.0617065	0.0556763	0.205793	0.0143266	0.00760545	0.0111293	0.00882194	0.00405439	0.236722	0.270081	0.349963	0.471044	0.264064	0.403128	0.426454	0.33795	0.399305	0.214355	0.50941	0.435621	0.832691	0.433768	0.604448	0.202848	0.268714	0.306266	0.426523	0.268538	0.391013	0.0895746	0.15174	0.0858239	0.0809541	0.225891	0.0992603	0.149408	0.111623	0.141305	0.221851	0.274557	0.39706	0.469069		0.12151	0.1992	0.121603	0.137817
571	0.468399	0.0369885	0.0639371	0.0573726	0.207344	0.0145503	0.00802116	0.0115367	0.00897252	0.00444667	0.236531	0.269626	0.35007	0.47046	0.265193	0.402916	0.426324	0.338074	0.399044	0.215833	0.510556	0.436393	0.832686	0.434084	0.604776	0.202524	0.268293	0.304909	0.425217	0.267949	0.390864	0.0899267	0.151946	0.0857116	0.0811121	0.225887	0.0992611	0.149861	0.110861	0.141651	0.221939	0.272896	0.394721	0.468399		0.12147	0.198832	0.121362	0.137501
572	0.468609	0.0382154	0.0660425	0.0591412	0.208378	0.0145672	0.00855373	0.0121881	0.00905337	0.0048921	0.236783	0.269988	0.349859	0.470139	0.266587	0.403254	0.426127	0.338583	0.398932	0.217143	0.51115	0.437095	0.834504	0.435619	0.60572	0.202851	0.268357	0.303688	0.424423	0.267826	0.390571	0.0900515	0.152457	0.0861925	0.0814647	0.225997	0.099356	0.149857	0.110716	0.141978	0.221891	0.271315	0.393928	0.468609		0.121491	0.198547	0.121505	0.137308
573	0.468598	0.0391325	0.0675996	0.0609109	0.209052	0.0147326	0.00883316	0.0125453	0.00918366	0.0047981	0.237094	0.270313	0.34998	0.470458	0.268226	0.403284	0.426198	0.339316	0.399325	0.218749	0.511978	0.437695	0.836442	0.437073	0.606735	0.203396	0.269979	0.303034	0.423103	0.267334	0.391113	0.0903861	0.15251	0.0867176	0.0814427	0.226392	0.0997463	0.149632	0.110415	0.141991	0.221378	0.270526	0.393488	0.468598		0.121478	0.199103	0.121784	0.137381
574	0.468242	0.0400319	0.0694866	0.0625501	0.209635	0.0148304	0.00880121	0.0125229	0.00918959	0.00444051	0.23691	0.270428	0.350349	0.470838	0.269739	0.402928	0.426347	0.339547	0.399019	0.220674	0.51273	0.437394	0.837506	0.437727	0.607521	0.203611	0.270034	0.301673	0.421629	0.266746	0.391299	0.0907251	0.152566	0.0865545	0.081452	0.226432	0.0999597	0.149772	0.110029	0.142282	0.220483	0.269056	0.392424	0.468242		0.121339	0.198897	0.121841	0.138261
575	0.467942	0.0408943	0.0714831	0.064223	0.210309	0.0146986	0.00903239	0.0123664	0.00933312	0.00396227	0.236642	0.269941	0.350007	0.470024	0.270534	0.402735	0.425945	0.339693	0.398478	0.22193	0.513383	0.437593	0.83868	0.438675	0.609541	0.20314	0.269798	0.299783	0.420626	0.266432	0.390789	0.0909016	0.153203	0.0865115	0.0813308	0.226037	0.100117	0.149706	0.10939	0.142233	0.219913	0.267325	0.391489	0.467942		0.121009	0.198384	0.122025	0.139292
576	0.468587	0.0412131	0.0732343	0.0659336	0.210611	0.0143004	0.00914709	0.0122876	0.00909194	0.00356874	0.236007	0.269573	0.349834	0.46977	0.271579	0.402785	0.425499	0.340694	0.397498	0.223799	0.514199	0.438461	0.840814	0.439581	0.611052	0.203182	0.271276	0.298677	0.420277	0.266179	0.390843	0.0910798	0.153729	0.0866533	0.0816043	0.226166	0.100385	0.149225	0.10885	0.142145	0.219993	0.265537	0.391217	0.468587		0.12136	0.198342	0.122198	0.139842
577	0.468389	0.0412931	0.0747905	0.0671281	0.210815	0.0138137	0.0088703	0.0116633	0.00840394	0.0031001	0.236074	0.269318	0.349553	0.469346	0.272491	0.403088	0.425457	0.340976	0.397103	0.225326	0.51491	0.43852	0.842496	0.440453	0.612569	0.202712	0.273046	0.296994	0.419791	0.265875	0.39043	0.0914695	0.154222	0.0872313	0.0818827	0.226134	0.100729	0.149302	0.108172	0.142409	0.220188	0.263493	0.389957	0.468389		0.121328	0.198893	0.122047	0.139164
578	0.468362	0.0414142	0.0760908	0.0678978	0.2106	0.0134938	0.00867716	0.0113224	0.00778394	0.00289925	0.236102	0.269455	0.349413	0.468914	0.273187	0.403495	0.425629	0.341006	0.396796	0.226992	0.515494	0.438427	0.84337	0.441376	0.613618	0.201899	0.273484	0.295301	0.419147	0.265192	0.389628	0.0916686	0.15433	0.0873896	0.0820058	0.225819	0.100618	0.149583	0.107512	0.142955	0.220148	0.261926	0.388742	0.468362		0.121007	0.198412	0.121297	0.138715
579	0.468641	0.0422525	0.0776605	0.0692183	0.210717	0.0133906	0.00848545	0.0114173	0.00738994	0.00262839	0.235506	0.268932	0.348863	0.467714	0.273836	0.40266	0.425296	0.34159	0.395925	0.228663	0.516114	0.438473	0.844439	0.442014	0.614499	0.201216	0.274138	0.2937	0.418593	0.264484	0.388605	0.0916166	0.154534	0.0876039	0.0816521	0.225181	0.100506	0.149388	0.106963	0.142703	0.219873	0.260421	0.387278	0.468641		0.120158	0.197512	0.120767	0.138511
580	0.469171	0.0430478	0.0794302	0.0710036	0.211684	0.0134557	0.00847827	0.0116064	0.00746606	0.00242874	0.234451	0.268207	0.348432	0.467225	0.275079	0.401349	0.425058	0.342299	0.395009	0.230576	0.515903	0.438906	0.844908	0.44175	0.614681	0.200455	0.274177	0.291952	0.4184	0.264508	0.38676	0.0918434	0.154909	0.0878692	0.0822814	0.224874	0.10069	0.149671	0.10708	0.143114	0.220193	0.258116	0.386887	0.469171		0.119287	0.197052	0.119992	0.138577
581	0.469449	0.043909	0.0814643	0.072783	0.212341	0.013658	0.00845239	0.011847	0.00740253	0.00283521	0.234071	0.26748	0.34818	0.466778	0.275864	0.400655	0.424995	0.342663	0.394305	0.232592	0.516381	0.439186	0.845572	0.44147	0.615011	0.2005	0.273313	0.290072	0.417778	0.264723	0.386105	0.0922445	0.155528	0.0884209	0.0826738	0.224834	0.101234	0.150087	0.107096	0.143708	0.219929	0.256537	0.386123	0.469449		0.119382	0.197369	0.119807	0.138459
582	0.469051	0.0445382	0.0834282	0.0749709	0.212572	0.0136729	0.00862859	0.0117839	0.00748623	0.00338353	0.234266	0.266925	0.347231	0.466282	0.277211	0.400871	0.424298	0.342483	0.393901	0.235341	0.516814	0.439065	0.845812	0.441177	0.615548	0.200391	0.272263	0.288873	0.4161	0.264224	0.386309	0.0928687	0.155727	0.0883713	0.0825055	0.22439	0.101651	0.150237	0.106998	0.144357	0.219589	0.255197	0.385179	0.469051		0.119609	0.197753	0.119716	0.137957
583	0.468698	0.0456396	0.0855399	0.0778313	0.21344	0.0139454	0.00922445	0.0118585	0.00792636	0.00385904	0.234806	0.26734	0.34801	0.46605	0.278373	0.40168	0.424274	0.34318	0.393917	0.237849	0.517673	0.439735	0.846903	0.442107	0.616141	0.200005	0.271858	0.287136	0.414929	0.263875	0.385716	0.0931601	0.155917	0.0885027	0.0825561	0.224326	0.101843	0.150457	0.106718	0.144551	0.219133	0.253739	0.384125	0.468698		0.119431	0.197726	0.119768	0.13802
584	0.468756	0.0469254	0.0877625	0.0800712	0.214744	0.0141072	0.00987802	0.012331	0.00825623	0.00369353	0.234409	0.26762	0.348393	0.465525	0.279869	0.402027	0.424147	0.343754	0.393265	0.240648	0.518138	0.440145	0.847661	0.442415	0.615644	0.19989	0.271998	0.286339	0.414564	0.263634	0.386038	0.0927672	0.155487	0.0882125	0.082629	0.224373	0.101713	0.149937	0.105988	0.144438	0.218771	0.252255	0.383218	0.468756		0.119441	0.19778	0.119254	0.138467
585	0.469048	0.0480643	0.0898707	0.0821207	0.216018	0.0146357	0.0108953	0.0131606	0.00872547	0.00350521	0.234711	0.267594	0.347717	0.465137	0.281588	0.402159	0.423569	0.345239	0.393182	0.243397	0.518606	0.440718	0.848127	0.442444	0.61571	0.200102	0.271978	0.285625	0.414723	0.264211	0.385897	0.0925763	0.155648	0.0883674	0.0833567	0.224364	0.10238	0.150086	0.105852	0.14477	0.219577	0.251007	0.382951	0.469048		0.119053	0.197723	0.118867	0.138745
586	0.468508	0.0492325	0.0923045	0.084478	0.21662	0.0155038	0.0122789	0.0143639	0.0091408	0.00368668	0.234935	0.267761	0.347558	0.465017	0.282742	0.403061	0.423521	0.346942	0.393616	0.24567	0.51881	0.440512	0.848697	0.442308	0.616251	0.200195	0.271442	0.285473	0.413418	0.264378	0.386725	0.0929972	0.155608	0.0886253	0.0832001	0.224356	0.102079	0.14968	0.105475	0.144362	0.219523	0.251139	0.381784	0.468508		0.119231	0.198318	0.118884	0.139594
587	0.468229	0.0499825	0.0948125	0.0871983	0.217195	0.0163886	0.0130895	0.0151253	0.0100419	0.00426639	0.234982	0.268002	0.348007	0.465144	0.28438	0.404182	0.423938	0.348114	0.39474	0.248325	0.519298	0.440891	0.847997	0.441958	0.616706	0.200566	0.271618	0.285902	0.411561	0.263592	0.387479	0.0938486	0.15598	0.0885039	0.0827261	0.225419	0.10224	0.150084	0.105473	0.144677	0.219067	0.251433	0.38012	0.468229		0.11993	0.198584	0.119179	0.138967
588	0.467778	0.0515876	0.0975148	0.0902523	0.218464	0.0167906	0.014098	0.0159501	0.0112359	0.00494553	0.234786	0.267912	0.348126	0.46504	0.28601	0.403794	0.424277	0.348994	0.395403	0.251569	0.519211	0.441269	0.846999	0.441894	0.616409	0.201644	0.271734	0.285916	0.410979	0.263388	0.388009	0.0936775	0.156385	0.0884842	0.0819044	0.225855	0.102057	0.150406	0.104829	0.144536	0.219007	0.250976	0.378911	0.467778		0.120022	0.19883	0.118619	0.138509
589	0.468151	0.0532113	0.100318	0.093331	0.219769	0.0181483	0.0157115	0.0172856	0.0126987	0.0058661	0.235587	0.268817	0.348805	0.465963	0.288118	0.404837	0.425626	0.351505	0.396934	0.254787	0.520055	0.441082	0.847297	0.442224	0.616576	0.201986	0.272058	0.2851	0.41108	0.263092	0.388771	0.0938816	0.156304	0.0886262	0.0820785	0.225767	0.101814	0.150649	0.104446	0.145261	0.219193	0.250318	0.379184	0.468151		0.120515	0.199319	0.119193	0.138583
590	0.468317	0.0544784	0.102665	0.096156	0.220885	0.0194739	0.01718	0.0185629	0.0137649	0.00600051	0.236011	0.268631	0.349226	0.465836	0.289032	0.405295	0.425932	0.352845	0.396969	0.25767	0.520922	0.440569	0.848471	0.442714	0.617094	0.201679	0.27174	0.283946	0.410293	0.263529	0.388361	0.0942728	0.156246	0.0886227	0.0826473	0.225736	0.10184	0.150384	0.104257	0.145023	0.219078	0.249031	0.379196	0.468317		0.120289	0.199265	0.119434	0.138665
591	0.469535	0.0553405	0.104942	0.0990563	0.221705	0.0201326	0.0179835	0.0195873	0.0146179	0.00596639	0.235738	0.268536	0.349123	0.465074	0.29008	0.406338	0.42576	0.353068	0.396591	0.260109	0.521658	0.440679	0.849697	0.443312	0.618171	0.202162	0.271628	0.283952	0.410825	0.263998	0.388479	0.0948587	0.157064	0.0887759	0.0834041	0.226613	0.102272	0.15029	0.104027	0.145133	0.219487	0.248861	0.379196	0.469535		0.119832	0.199142	0.119746	0.138733
592	0.469987	0.0564034	0.107127	0.101984	0.222141	0.021042	0.0191677	0.020725	0.0155545	0.0061481	0.235648	0.268316	0.348779	0.464655	0.290606	0.407383	0.426096	0.353981	0.396987	0.262983	0.522043	0.441626	0.849793	0.443705	0.619185	0.202244	0.271406	0.283612	0.41052	0.2635	0.388082	0.0951167	0.157455	0.0894082	0.0833664	0.227247	0.102902	0.150594	0.103936	0.145734	0.219546	0.247875	0.379164	0.469987		0.119983	0.198398	0.11933	0.138711
593	0.470746	0.0580049	0.109961	0.105157	0.223273	0.0224668	0.0208742	0.0222753	0.016739	0.00664286	0.236431	0.268585	0.349041	0.465088	0.291673	0.408227	0.426825	0.355565	0.397959	0.265857	0.521523	0.441893	0.848818	0.443231	0.619134	0.202251	0.271637	0.283565	0.41031	0.263383	0.387516	0.0952663	0.158107	0.089768	0.0837038	0.227738	0.103172	0.151337	0.104216	0.146597	0.219937	0.248257	0.379367	0.470746		0.120423	0.199434	0.119576	0.138722
594	0.470379	0.0599487	0.112737	0.108808	0.225062	0.0239263	0.0230142	0.0242506	0.0182125	0.00718021	0.23681	0.268895	0.3496	0.465708	0.293384	0.408684	0.426538	0.356544	0.398522	0.268754	0.521575	0.441842	0.847444	0.442367	0.618635	0.202905	0.27139	0.284532	0.409311	0.262921	0.387947	0.0950392	0.157957	0.0895562	0.0834767	0.228847	0.102985	0.15089	0.103877	0.146464	0.219364	0.24951	0.378272	0.470379		0.120677	0.200531	0.119719	0.13898
595	0.470088	0.0615119	0.11558	0.112397	0.22674	0.0254598	0.0255818	0.0261494	0.0200961	0.00851639	0.23781	0.269287	0.350646	0.466831	0.294634	0.409265	0.427802	0.358233	0.400044	0.272677	0.52266	0.442209	0.845463	0.442251	0.618389	0.204152	0.271787	0.285066	0.408442	0.262986	0.390209	0.0950498	0.157471	0.0893045	0.0832238	0.230174	0.10309	0.151068	0.103499	0.146269	0.219325	0.250728	0.377871	0.470088		0.121499	0.200875	0.120424	0.139559
596	0.469795	0.0630975	0.118337	0.115994	0.228117	0.0274192	0.0276733	0.0280623	0.0221867	0.00947492	0.238111	0.269562	0.350855	0.467109	0.295933	0.410327	0.428344	0.359376	0.401596	0.276397	0.523353	0.442095	0.845144	0.442582	0.618328	0.204426	0.270908	0.284668	0.408105	0.26307	0.391349	0.0947539	0.157333	0.0889845	0.083102	0.230166	0.102795	0.150981	0.103237	0.146448	0.219631	0.250185	0.377866	0.469795		0.121537	0.201128	0.120351	0.138974
597	0.469968	0.0642631	0.12097	0.11891	0.228545	0.028911	0.0296171	0.0294547	0.0239255	0.0100329	0.238158	0.26942	0.350877	0.466721	0.297206	0.411276	0.428067	0.360504	0.401494	0.279006	0.52338	0.441788	0.848087	0.443484	0.619058	0.203795	0.269802	0.283265	0.408154	0.262923	0.390148	0.0947892	0.157512	0.0890774	0.0831938	0.229506	0.102961	0.150524	0.1036	0.146745	0.21958	0.248863	0.37755	0.469968		0.120639	0.200441	0.119792	0.139213
598	0.470991	0.0651556	0.122931	0.121407	0.228616	0.0296592	0.030916	0.0302384	0.0245437	0.0100561	0.238307	0.269445	0.350427	0.465886	0.298543	0.412053	0.428764	0.361519	0.401368	0.281156	0.523685	0.442539	0.851944	0.445458	0.620722	0.203952	0.270391	0.28288	0.407573	0.262855	0.388989	0.0949249	0.158235	0.0893928	0.0828127	0.229874	0.103327	0.150521	0.103283	0.146946	0.219512	0.247943	0.377341	0.470991		0.120054	0.199902	0.120319	0.139386
599	0.470787	0.0653896	0.124285	0.123354	0.228026	0.0301695	0.0321303	0.0311796	0.0247354	0.0102235	0.237232	0.269449	0.349993	0.463938	0.29884	0.412009	0.428031	0.362022	0.400764	0.284082	0.523522	0.442975	0.85353	0.446176	0.621277	0.20388	0.271246	0.282329	0.406657	0.262121	0.388557	0.0948144	0.157796	0.0891645	0.0827024	0.23014	0.103605	0.150485	0.102341	0.146674	0.21914	0.247034	0.376463	0.470787		0.121059	0.199902	0.120832	0.139552
600	0.470262	0.066326	0.126447	0.125703	0.227986	0.0310404	0.0330665	0.0325047	0.0258319	0.0103864	0.236117	0.269166	0.348745	0.462834	0.298228	0.412433	0.427306	0.361914	0.400079	0.286216	0.523605	0.44304	0.853835	0.445935	0.621844	0.203369	0.270484	0.280711	0.40608	0.261993	0.388216	0.0950181	0.158143	0.0890509	0.0826802	0.229967	0.103606	0.150464	0.101837	0.146317	0.21914	0.24595	0.375579	0.470262		0.120257	0.199413	0.120467	0.139545
601	0.469654	0.0679525	0.129103	0.128833	0.229328	0.0321354	0.0349239	0.0343191	0.0272655	0.0109767	0.236361	0.268822	0.348362	0.462794	0.298956	0.412282	0.427367	0.362397	0.399894	0.288696	0.52419	0.443214	0.851396	0.44425	0.621634	0.203577	0.270352	0.280302	0.405438	0.261796	0.389292	0.0950978	0.15803	0.0889457	0.0824346	0.230862	0.103392	0.149922	0.101622	0.146475	0.219069	0.246013	0.375494	0.469654		0.120526	0.199649	0.120027	0.139151
602	0.469706	0.0699513	0.132304	0.132765	0.230841	0.0343198	0.0380336	0.03682	0.0299802	0.0123099	0.237908	0.269542	0.350038	0.464757	0.300954	0.412705	0.428471	0.364706	0.401765	0.292009	0.524365	0.443434	0.847618	0.442818	0.620462	0.204621	0.269888	0.28129	0.404411	0.261934	0.391503	0.0954575	0.157832	0.0892545	0.0826167	0.231622	0.103665	0.149842	0.101943	0.14655	0.218878	0.24627	0.374977	0.469706		0.121114	0.201012	0.12057	0.138804
603	0.469868	0.0719954	0.135585	0.1363	0.232367	0.0369572	0.0412766	0.0399139	0.0327919	0.0139164	0.239169	0.270884	0.35201	0.466885	0.30352	0.41467	0.430095	0.366724	0.404177	0.29606	0.524274	0.443365	0.845542	0.441874	0.619244	0.205173	0.268717	0.282364	0.403448	0.262105	0.392783	0.0959758	0.157709	0.0894525	0.0826347	0.232232	0.103367	0.150044	0.102018	0.146751	0.219044	0.246441	0.374574	0.469868		0.121704	0.202024	0.120638	0.139027
604	0.470589	0.0737975	0.138428	0.139358	0.23333	0.0386636	0.0439994	0.0423053	0.0350419	0.0151914	0.239407	0.270983	0.352037	0.467104	0.30539	0.415847	0.430283	0.367719	0.404609	0.29946	0.524883	0.443021	0.846782	0.442568	0.619295	0.204536	0.266448	0.281162	0.402941	0.262257	0.391354	0.0964687	0.158105	0.0893939	0.0825511	0.231889	0.103535	0.150674	0.102233	0.146812	0.219382	0.245688	0.374395	0.470589		0.1213	0.201339	0.120304	0.139792
605	0.471277	0.0747801	0.140227	0.141518	0.233419	0.0396251	0.0461389	0.0438764	0.036009	0.0157429	0.238874	0.270821	0.350953	0.46611	0.306342	0.416215	0.429594	0.368283	0.404398	0.301256	0.525309	0.443831	0.849585	0.444668	0.62074	0.204259	0.266979	0.27916	0.402434	0.261926	0.389705	0.0965969	0.158783	0.0899486	0.0827749	0.231724	0.103795	0.150811	0.102189	0.14725	0.219782	0.244329	0.373968	0.471277		0.12067	0.200158	0.120565	0.13971
606	0.470525	0.0748896	0.141224	0.143288	0.232997	0.0403012	0.0473803	0.0448847	0.0369579	0.0157998	0.238218	0.270307	0.350071	0.46484	0.306178	0.416185	0.429228	0.368476	0.403842	0.303182	0.526157	0.444762	0.853129	0.446825	0.623007	0.20408	0.269215	0.278596	0.40139	0.260971	0.38947	0.0965301	0.158907	0.0900839	0.0829164	0.232022	0.103897	0.150852	0.101686	0.147306	0.2195	0.243117	0.372875	0.470525		0.120411	0.200042	0.121431	0.139853
607	0.469416	0.0752384	0.142972	0.145193	0.232576	0.0409674	0.0485733	0.0461303	0.0376781	0.015977	0.23814	0.269547	0.349947	0.464132	0.305465	0.416482	0.429395	0.368586	0.403366	0.304703	0.52625	0.444932	0.85455	0.447165	0.623914	0.204547	0.271105	0.278472	0.400447	0.259905	0.389776	0.0963431	0.159018	0.0903339	0.0831461	0.232389	0.10387	0.150595	0.101074	0.147256	0.219076	0.242618	0.370574	0.469416		0.121667	0.200827	0.122026	0.140073
608	0.469052	0.0768019	0.145734	0.147846	0.232779	0.0417645	0.0503283	0.0478806	0.0391037	0.0164464	0.238167	0.268748	0.349132	0.46332	0.305833	0.41636	0.429067	0.368212	0.402812	0.306457	0.525719	0.444239	0.85207	0.44523	0.622283	0.203941	0.269278	0.275736	0.399855	0.258743	0.388631	0.0965286	0.15897	0.0904368	0.0830461	0.230934	0.103564	0.150316	0.100644	0.146968	0.218787	0.24166	0.36829	0.469052		0.121682	0.201441	0.121319	0.140067
609	0.468693	0.0776837	0.148084	0.150355	0.233792	0.0429798	0.0520347	0.0494835	0.0404055	0.0171952	0.238062	0.268907	0.348976	0.463355	0.307141	0.416578	0.428633	0.368936	0.402722	0.308705	0.524845	0.444214	0.850282	0.443911	0.621249	0.202527	0.26692	0.272393	0.398591	0.25849	0.386914	0.097201	0.159184	0.0906856	0.0836726	0.229646	0.103548	0.150082	0.100289	0.147239	0.219098	0.240529	0.367632	0.468693		0.120117	0.200163	0.119855	0.140688
610	0.467538	0.0777346	0.149503	0.151174	0.233761	0.0431063	0.0534856	0.050087	0.0409384	0.0170385	0.237121	0.268612	0.349069	0.461583	0.307932	0.416013	0.427309	0.3687	0.401949	0.31037	0.525234	0.443789	0.852186	0.444531	0.621935	0.201563	0.265538	0.270102	0.396491	0.257938	0.384241	0.0977916	0.159708	0.0907259	0.0836929	0.228616	0.103471	0.150239	0.0999451	0.147186	0.219717	0.239084	0.366162	0.467538		0.119552	0.199566	0.119232	0.140879
611	0.466885	0.0774972	0.150667	0.151863	0.2336	0.0429271	0.0544227	0.0503912	0.041449	0.0170149	0.235871	0.268095	0.347928	0.46018	0.307471	0.4149	0.426382	0.367654	0.399975	0.311376	0.525166	0.443439	0.855361	0.445964	0.623099	0.200844	0.265826	0.267928	0.393903	0.256001	0.382781	0.0975366	0.159301	0.090618	0.0832802	0.228358	0.103501	0.149733	0.0993183	0.14712	0.219563	0.23678	0.364039	0.466885		0.118726	0.197993	0.118909	0.140216
612	0.466033	0.0779866	0.151787	0.152527	0.232388	0.0433868	0.0553997	0.050947	0.0417381	0.0172302	0.23595	0.266646	0.345623	0.458244	0.307101	0.413192	0.425116	0.365932	0.39749	0.312174	0.52343	0.442063	0.855963	0.445513	0.622113	0.199993	0.265223	0.265869	0.391498	0.254624	0.381198	0.0970219	0.159037	0.0899207	0.0831664	0.227542	0.103204	0.148889	0.0983422	0.146758	0.218775	0.234507	0.361773	0.466033		0.117568	0.196844	0.118105	0.13948
613	0.464697	0.0786025	0.15355	0.153366	0.231768	0.0439963	0.0564524	0.051797	0.0423314	0.0175164	0.235458	0.265471	0.345008	0.457022	0.307437	0.41266	0.42401	0.365305	0.396024	0.313834	0.522799	0.440991	0.855048	0.444343	0.619461	0.199244	0.264107	0.263454	0.389368	0.253392	0.379551	0.0969081	0.158991	0.0901686	0.0833414	0.225531	0.102964	0.148194	0.0972116	0.145884	0.217746	0.231985	0.359956	0.464697		0.116786	0.195931	0.11731	0.138993
614	0.46409	0.0791454	0.155391	0.15414	0.231581	0.0445157	0.0578912	0.053127	0.0429949	0.0175729	0.234685	0.264965	0.344132	0.455344	0.308031	0.412304	0.422708	0.365322	0.395356	0.315311	0.522416	0.44053	0.854116	0.442747	0.618389	0.198342	0.262058	0.26104	0.387853	0.252544	0.379164	0.0973045	0.159065	0.0905533	0.0827873	0.224084	0.103385	0.148203	0.096351	0.145679	0.216682	0.229704	0.357987	0.46409		0.116504	0.19553	0.117031	0.138007
615	0.46425	0.080246	0.157139	0.155514	0.231942	0.0453704	0.0594759	0.0549329	0.0442837	0.0179911	0.233808	0.265287	0.343729	0.454708	0.308446	0.412365	0.422766	0.365397	0.395217	0.3171	0.522389	0.441089	0.853597	0.441911	0.618247	0.197864	0.262084	0.260135	0.386548	0.251794	0.379586	0.097781	0.159482	0.0907427	0.0829008	0.224381	0.103591	0.148287	0.0962298	0.14569	0.215649	0.228715	0.356823	0.46425		0.11578	0.194524	0.116152	0.137187
616	0.463743	0.0817249	0.159133	0.157111	0.232855	0.0461645	0.060873	0.0562506	0.0454866	0.0186735	0.233718	0.264671	0.343178	0.453599	0.308737	0.41261	0.42227	0.36555	0.394543	0.318686	0.522241	0.440998	0.85298	0.442025	0.61837	0.197504	0.261324	0.258831	0.38479	0.250409	0.378691	0.0980498	0.159706	0.0907392	0.0833043	0.224269	0.103617	0.148195	0.0965574	0.14538	0.214682	0.227606	0.355564	0.463743		0.11544	0.194016	0.11513	0.137372
617	0.463196	0.0829622	0.161207	0.15931	0.233154	0.0471348	0.0623124	0.0571603	0.0466384	0.0192749	0.234121	0.264502	0.342758	0.454447	0.309499	0.412697	0.422327	0.365191	0.39426	0.320538	0.521836	0.440828	0.852174	0.442325	0.617987	0.1977	0.260906	0.256809	0.382784	0.249158	0.377557	0.0977916	0.159124	0.0907583	0.0832952	0.224084	0.103717	0.147459	0.0959027	0.145262	0.214239	0.226151	0.353764	0.463196		0.114353	0.193535	0.114384	0.137425
618	0.462764	0.0836425	0.163362	0.161268	0.233425	0.0474986	0.0638944	0.0582703	0.0476519	0.0200364	0.234092	0.265063	0.342687	0.455369	0.31041	0.413317	0.422638	0.365124	0.393964	0.32202	0.521708	0.440026	0.851787	0.441868	0.616841	0.198181	0.259878	0.254847	0.381416	0.249417	0.377629	0.0976536	0.159525	0.0909139	0.0831561	0.223484	0.10356	0.146889	0.0952433	0.145597	0.214927	0.225518	0.352365	0.462764		0.11375	0.192669	0.113469	0.136992
619	0.462281	0.0846246	0.165867	0.162031	0.233717	0.0477471	0.0646989	0.0591453	0.0483587	0.0202882	0.233016	0.264829	0.341809	0.454608	0.310728	0.412349	0.421851	0.364916	0.393229	0.323263	0.52041	0.439397	0.851051	0.441519	0.616293	0.198038	0.259873	0.253247	0.380403	0.248963	0.377414	0.0981925	0.159822	0.0906112	0.0826767	0.223576	0.103113	0.147352	0.094973	0.146078	0.214772	0.224827	0.351037	0.462281		0.113824	0.192519	0.113558	0.136667
620	0.462265	0.0856231	0.168214	0.163356	0.234307	0.0481671	0.0659533	0.0603879	0.0493414	0.0202858	0.23269	0.264615	0.341492	0.453982	0.310607	0.411557	0.421267	0.364887	0.392285	0.324451	0.520635	0.439732	0.852497	0.441455	0.617556	0.196735	0.259825	0.252179	0.379216	0.248162	0.376472	0.0982298	0.159271	0.0906662	0.0824458	0.223384	0.102934	0.147078	0.0944248	0.14601	0.21415	0.223139	0.350455	0.462265		0.113839	0.192865	0.113951	0.136674
621	0.461397	0.0865843	0.170466	0.164475	0.234793	0.049621	0.0678618	0.0621153	0.0511811	0.0205055	0.233592	0.264752	0.34164	0.454566	0.310476	0.411195	0.421097	0.365874	0.391971	0.325359	0.521172	0.440287	0.853036	0.441378	0.617969	0.196347	0.260347	0.252265	0.378271	0.247535	0.376474	0.0976672	0.158927	0.0905262	0.0822864	0.223307	0.102725	0.14649	0.093761	0.145455	0.213392	0.222205	0.349537	0.461397		0.114398	0.193486	0.114142	0.136332
622	0.460599	0.0872072	0.17281	0.166037	0.236313	0.049641	0.0691118	0.0633353	0.0518587	0.0209249	0.233894	0.264633	0.342195	0.454403	0.31088	0.410553	0.420464	0.365564	0.391328	0.326178	0.52216	0.440265	0.852405	0.441129	0.617713	0.196736	0.259653	0.251527	0.377839	0.246638	0.376544	0.0974981	0.158697	0.0907042	0.0825705	0.223182	0.102653	0.145704	0.0935969	0.144863	0.213124	0.222155	0.348168	0.460599		0.114692	0.194583	0.114358	0.136905
623	0.459758	0.0879272	0.174612	0.16731	0.237032	0.0499868	0.0702442	0.0641526	0.0526296	0.0210976	0.233782	0.264043	0.342097	0.453752	0.310851	0.411153	0.420314	0.365037	0.392129	0.328456	0.521491	0.43972	0.850283	0.440458	0.616314	0.19669	0.259266	0.250164	0.376993	0.24612	0.376604	0.098166	0.158608	0.0906504	0.0828661	0.223113	0.102556	0.145522	0.0939475	0.145004	0.213462	0.221954	0.347292	0.459758		0.114787	0.194569	0.114177	0.137889
624	0.459724	0.089431	0.176229	0.169201	0.238448	0.0512695	0.0718847	0.0655844	0.0537669	0.0221899	0.234072	0.264887	0.342581	0.453868	0.310869	0.411481	0.420675	0.365378	0.393119	0.329961	0.52089	0.440486	0.8489	0.439471	0.616043	0.197285	0.258439	0.250702	0.375898	0.246261	0.377055	0.0983375	0.158667	0.0908062	0.082757	0.224152	0.102654	0.145623	0.0937822	0.145193	0.213157	0.222742	0.347155	0.459724		0.115435	0.194402	0.114579	0.138023
625	0.45999	0.0917402	0.178953	0.171509	0.240842	0.0530998	0.0744265	0.0677329	0.0558208	0.0228305	0.234621	0.265313	0.34283	0.454465	0.311516	0.411917	0.421099	0.365674	0.394172	0.331509	0.522722	0.441731	0.849854	0.439729	0.617057	0.1983	0.258087	0.251472	0.375935	0.247242	0.377414	0.0980157	0.159271	0.0906627	0.0831996	0.225361	0.10253	0.146232	0.0934963	0.145047	0.21296	0.223371	0.346864	0.45999		0.11546	0.194649	0.114843	0.138229
626	0.460452	0.0935019	0.18248	0.17424	0.243577	0.0540686	0.0755542	0.0695006	0.0577043	0.0234223	0.234858	0.264913	0.342903	0.454443	0.312461	0.411908	0.420951	0.365996	0.394558	0.33346	0.523257	0.44191	0.849945	0.439564	0.617512	0.198458	0.25653	0.25105	0.375688	0.247198	0.377319	0.0976369	0.159442	0.0901833	0.082512	0.226071	0.102253	0.145884	0.0929516	0.14446	0.213117	0.223248	0.346515	0.460452		0.115167	0.194667	0.114893	0.138282
627	0.461309	0.0941625	0.184602	0.175548	0.244185	0.0541886	0.0766394	0.0705053	0.0587619	0.0243364	0.234632	0.265302	0.344357	0.455034	0.31364	0.412802	0.421108	0.366994	0.394969	0.334805	0.523518	0.441691	0.850247	0.439098	0.617026	0.198056	0.256728	0.250822	0.375401	0.246572	0.377839	0.0977986	0.15945	0.0901839	0.0828161	0.226149	0.10243	0.145864	0.0929533	0.144347	0.213007	0.223023	0.34625	0.461309		0.1158	0.194714	0.114509	0.138787
628	0.461433	0.0946248	0.186125	0.176488	0.244263	0.0543386	0.0776189	0.0712653	0.0591425	0.0244493	0.234736	0.265041	0.343657	0.454398	0.314044	0.412992	0.421421	0.367179	0.394488	0.336497	0.524022	0.442184	0.852417	0.4404	0.617877	0.198136	0.257097	0.250307	0.375076	0.246299	0.377276	0.0977228	0.159461	0.0904586	0.0823196	0.226058	0.102816	0.145346	0.0927404	0.145053	0.212852	0.22247	0.345604	0.461433		0.115532	0.194546	0.114991	0.139383
629	0.461716	0.0949352	0.18723	0.177187	0.244643	0.0544721	0.0786153	0.0712994	0.0594461	0.0240152	0.234901	0.264761	0.342912	0.453706	0.31459	0.41355	0.421255	0.367767	0.394045	0.337252	0.523379	0.441918	0.85417	0.441567	0.618706	0.197524	0.256497	0.248696	0.374773	0.246826	0.376364	0.097756	0.159839	0.0906404	0.082372	0.225559	0.103312	0.145635	0.0929389	0.145728	0.213467	0.221544	0.345286	0.461716		0.115083	0.194412	0.115474	0.138765
630	0.462272	0.0956054	0.188565	0.178261	0.245375	0.054811	0.0792003	0.0720041	0.0598749	0.0241114	0.234224	0.264158	0.341353	0.452388	0.314851	0.413136	0.421333	0.366665	0.392561	0.337976	0.523379	0.441043	0.854301	0.442029	0.61844	0.196578	0.256989	0.248295	0.375585	0.247666	0.376324	0.098359	0.159786	0.090966	0.0825938	0.224736	0.103626	0.146296	0.0934119	0.146195	0.214123	0.221086	0.345529	0.462272		0.114743	0.193704	0.114879	0.138165
631	0.462456	0.0960122	0.189602	0.17912	0.245793	0.0549407	0.0802024	0.0733447	0.060504	0.0247614	0.233795	0.264118	0.341379	0.452402	0.31533	0.412986	0.421258	0.366129	0.392447	0.339733	0.522493	0.440356	0.853771	0.441222	0.617273	0.196059	0.25671	0.248223	0.375803	0.2478	0.375322	0.0984528	0.159575	0.0911045	0.0829641	0.224289	0.104118	0.146455	0.0928913	0.146005	0.214198	0.219875	0.346408	0.462456		0.114197	0.192897	0.114298	0.137238
632	0.461703	0.0963084	0.19142	0.179772	0.246081	0.0552833	0.0814224	0.0743929	0.061599	0.0256935	0.23394	0.264628	0.341591	0.452794	0.315806	0.413021	0.421036	0.366645	0.392974	0.341846	0.522357	0.44079	0.854223	0.440759	0.617515	0.195216	0.255598	0.247688	0.374771	0.24665	0.375061	0.0982616	0.159384	0.0907257	0.0828073	0.224648	0.103632	0.14643	0.0920074	0.145615	0.213646	0.218944	0.34559	0.461703		0.11299	0.192005	0.113384	0.137151
633	0.460976	0.0971496	0.193482	0.180153	0.24664	0.0561527	0.0826224	0.07539	0.0626767	0.0260064	0.234022	0.264813	0.341615	0.452057	0.315983	0.412879	0.420543	0.366193	0.392625	0.343049	0.522195	0.441603	0.853713	0.44041	0.616711	0.19449	0.253844	0.246999	0.373851	0.246166	0.374726	0.0979357	0.159066	0.0906927	0.0826479	0.223612	0.103426	0.146138	0.0916592	0.145682	0.212841	0.218065	0.344341	0.460976		0.112248	0.192326	0.112864	0.136864
634	0.460693	0.0978222	0.195014	0.180599	0.246428	0.0567995	0.0839292	0.0761144	0.0633414	0.0262985	0.233494	0.264354	0.340325	0.450937	0.315535	0.412144	0.418525	0.36521	0.390834	0.343764	0.521782	0.441575	0.85249	0.440569	0.616293	0.194017	0.253275	0.245963	0.373383	0.246435	0.373395	0.0980734	0.159944	0.0909901	0.0830205	0.22239	0.103608	0.146555	0.0917498	0.145751	0.213005	0.215976	0.34377	0.460693		0.112382	0.19136	0.112454	0.136857
635	0.45985	0.0978043	0.195554	0.180434	0.245515	0.0569168	0.0851913	0.0772553	0.0642901	0.0264964	0.232813	0.264247	0.340275	0.450386	0.316396	0.41142	0.417554	0.364785	0.390035	0.344703	0.52223	0.441051	0.852781	0.440617	0.615697	0.193968	0.253581	0.244889	0.371448	0.246632	0.371836	0.0984868	0.16014	0.0907766	0.0836388	0.222021	0.103565	0.146194	0.0910351	0.145287	0.212001	0.214309	0.342851	0.45985		0.112816	0.191462	0.112762	0.136508
636	0.458243	0.0980201	0.196824	0.180292	0.244437	0.0567945	0.0863424	0.0784394	0.0656219	0.0268105	0.232677	0.26402	0.340145	0.450017	0.316093	0.410241	0.416067	0.363793	0.389561	0.345405	0.523742	0.440906	0.853318	0.440561	0.616534	0.193972	0.253818	0.243462	0.369224	0.245833	0.371762	0.0987957	0.160663	0.0904368	0.0837826	0.221587	0.103377	0.145515	0.0902721	0.144563	0.211101	0.212898	0.341987	0.458243		0.112966	0.192672	0.11338	0.137577
637	0.45671	0.098454	0.198408	0.17957	0.243636	0.0565568	0.0875115	0.0789365	0.0664287	0.0272908	0.232298	0.263964	0.340481	0.449124	0.315671	0.409289	0.414694	0.362458	0.387728	0.345958	0.524397	0.441294	0.853545	0.440774	0.616844	0.193581	0.253877	0.241331	0.367386	0.245168	0.371565	0.0983157	0.160597	0.0907027	0.0836629	0.220467	0.103223	0.145443	0.0898474	0.14525	0.21007	0.210229	0.340283	0.45671		0.112917	0.193495	0.113516	0.13728
638	0.456103	0.0987149	0.199783	0.178536	0.242111	0.0560726	0.0886819	0.0790116	0.0672068	0.0278627	0.231612	0.26294	0.340101	0.447933	0.315748	0.407864	0.412628	0.360517	0.385548	0.347016	0.524136	0.441342	0.853868	0.440882	0.617292	0.193178	0.254317	0.239346	0.365413	0.24441	0.370799	0.0987483	0.160951	0.0913145	0.0834094	0.218651	0.103454	0.145677	0.0896606	0.145541	0.210462	0.207881	0.339205	0.456103		0.11311	0.192998	0.112866	0.136543
639	0.453869	0.0994872	0.20101	0.176667	0.238771	0.0563092	0.0898677	0.0804971	0.0688719	0.0286064	0.231208	0.261589	0.339315	0.446564	0.316606	0.406609	0.410357	0.35877	0.382386	0.347506	0.523498	0.441287	0.853565	0.440414	0.617143	0.192491	0.253701	0.236942	0.364149	0.243306	0.36891	0.0987316	0.161023	0.0915621	0.0827373	0.216905	0.103353	0.144645	0.0881939	0.145154	0.210398	0.205043	0.337277	0.453869		0.113001	0.193291	0.11265	0.136586
640	0.451628	0.0997469	0.202593	0.174577	0.236102	0.0563471	0.0915803	0.0828379	0.0702531	0.0293932	0.23061	0.261434	0.338511	0.445834	0.317263	0.40566	0.407331	0.356979	0.37944	0.347936	0.522855	0.440598	0.851891	0.439874	0.616282	0.191412	0.251485	0.233787	0.361863	0.241957	0.367216	0.0991425	0.161356	0.0912771	0.0824682	0.215276	0.102989	0.143858	0.0870783	0.14456	0.209114	0.202887	0.334518	0.451628		0.113014	0.19291	0.112888	0.136571
641	0.44978	0.0993984	0.204048	0.172518	0.233843	0.0560563	0.0932171	0.0840759	0.0709237	0.0301893	0.230619	0.260802	0.338283	0.444989	0.317654	0.40471	0.404675	0.35507	0.377671	0.348283	0.523107	0.440704	0.851059	0.4399	0.616276	0.191127	0.249818	0.231079	0.358201	0.241579	0.365433	0.0997204	0.161347	0.0914504	0.0825667	0.214108	0.102053	0.143432	0.0864286	0.143545	0.207313	0.200461	0.332392	0.44978		0.11297	0.191859	0.112254	0.136246
642	0.447387	0.0995181	0.205348	0.170633	0.231677	0.0558745	0.0951356	0.0860259	0.0725155	0.0311382	0.230538	0.260012	0.337893	0.444501	0.317488	0.403133	0.40294	0.353431	0.375811	0.348413	0.522792	0.441175	0.852097	0.439779	0.616351	0.190428	0.249348	0.229217	0.354188	0.240602	0.364288	0.100281	0.161428	0.0915636	0.0832985	0.213329	0.101884	0.143303	0.0848933	0.143407	0.206148	0.197524	0.330587	0.447387		0.111889	0.189884	0.111036	0.136187
643	0.44462	0.100208	0.206221	0.168514	0.229284	0.0560439	0.0976083	0.0882894	0.0752678	0.0318723	0.230661	0.260082	0.3381	0.444765	0.317546	0.40175	0.400954	0.351237	0.374575	0.348149	0.522233	0.44098	0.852517	0.438948	0.615849	0.190212	0.248384	0.22702	0.350398	0.238799	0.363594	0.100712	0.161649	0.0917615	0.0835755	0.211889	0.101449	0.142855	0.0837869	0.143462	0.20538	0.194279	0.328127	0.44462		0.111746	0.189148	0.110559	0.135535
644	0.44162	0.10031	0.206845	0.165956	0.225857	0.0558995	0.100396	0.0898677	0.0779026	0.0327161	0.230573	0.260195	0.337562	0.443843	0.317964	0.399402	0.398096	0.349292	0.372499	0.34797	0.522166	0.440756	0.852173	0.43839	0.614779	0.19053	0.248999	0.224784	0.347185	0.236631	0.363652	0.100634	0.161538	0.0920706	0.0832585	0.210358	0.100381	0.142002	0.0824576	0.143005	0.204145	0.192585	0.325585	0.44162		0.11182	0.190291	0.111206	0.135529
645	0.438702	0.100174	0.208735	0.164178	0.224143	0.0565723	0.102836	0.0922471	0.0800783	0.0328009	0.231309	0.260111	0.336362	0.44282	0.317443	0.39699	0.395105	0.348027	0.369454	0.346833	0.521472	0.440665	0.852218	0.438872	0.614314	0.190986	0.249744	0.221713	0.343625	0.235553	0.363076	0.0997296	0.161584	0.0917757	0.0830925	0.209842	0.0995266	0.141007	0.0816933	0.142221	0.203261	0.191022	0.322193	0.438702		0.111423	0.19014	0.111258	0.135572
646	0.436706	0.100823	0.21045	0.162577	0.22215	0.0570148	0.105952	0.094617	0.0823099	0.0333576	0.231262	0.259963	0.336679	0.442192	0.317121	0.395218	0.39358	0.34669	0.367325	0.347196	0.522458	0.440989	0.852185	0.439698	0.615113	0.190705	0.249965	0.219445	0.33873	0.234357	0.36258	0.100084	0.162061	0.0920462	0.083892	0.208643	0.100023	0.141043	0.0812936	0.142014	0.202923	0.188831	0.319358	0.436706		0.111727	0.189824	0.110734	0.1354
647	0.435197	0.101968	0.212285	0.160904	0.220475	0.0576227	0.109405	0.0975306	0.0851643	0.0352464	0.231274	0.259327	0.337087	0.441249	0.317713	0.394362	0.392287	0.344899	0.366469	0.34809	0.522847	0.441214	0.851364	0.438952	0.615216	0.190197	0.249078	0.217425	0.335239	0.232416	0.361766	0.100784	0.161969	0.0927762	0.0845073	0.207303	0.10038	0.140594	0.0803669	0.14192	0.201999	0.186706	0.316362	0.435197		0.113139	0.190006	0.110981	0.135211
648	0.433556	0.102243	0.213589	0.159187	0.218875	0.0582951	0.113339	0.101122	0.089252	0.0365181	0.231307	0.259829	0.336333	0.441146	0.318104	0.394044	0.390354	0.343284	0.36624	0.348705	0.523488	0.441414	0.852074	0.439145	0.615406	0.190439	0.249048	0.215312	0.332739	0.230255	0.361135	0.1007	0.161927	0.0924165	0.0844026	0.206121	0.0992623	0.139602	0.0789378	0.141019	0.200846	0.185047	0.313868	0.433556		0.112612	0.189765	0.111084	0.135412
649	0.430444	0.10246	0.215253	0.158194	0.217456	0.0585968	0.116767	0.104109	0.0927961	0.0371635	0.231848	0.260273	0.335872	0.440684	0.318147	0.393748	0.389563	0.342095	0.366084	0.348597	0.524145	0.440608	0.853254	0.438643	0.615566	0.191433	0.249217	0.213613	0.329331	0.227988	0.360521	0.100496	0.161638	0.0916827	0.0838755	0.205192	0.0983744	0.138093	0.0777992	0.140088	0.199503	0.183482	0.311269	0.430444		0.111485	0.188788	0.111101	0.136059
650	0.429639	0.102887	0.216633	0.157095	0.216252	0.0588404	0.1201	0.106641	0.0959798	0.0383818	0.230964	0.259673	0.335644	0.439464	0.318458	0.392434	0.38739	0.340497	0.36368	0.349074	0.524531	0.441154	0.854049	0.439052	0.615375	0.191012	0.248153	0.211134	0.326175	0.225878	0.359545	0.100547	0.161068	0.0919912	0.0835482	0.204126	0.0978812	0.136807	0.0777976	0.139901	0.199114	0.182103	0.308959	0.429639		0.110782	0.18869	0.111002	0.136554
651	0.429029	0.103536	0.217802	0.155776	0.215273	0.0602889	0.123816	0.109271	0.099775	0.0400527	0.230249	0.259843	0.336101	0.439242	0.318716	0.392126	0.386055	0.339261	0.362591	0.349431	0.524171	0.441094	0.852284	0.438842	0.614522	0.190323	0.245996	0.208981	0.324575	0.224826	0.358244	0.100422	0.161395	0.0920133	0.0833573	0.203188	0.097553	0.137119	0.0782306	0.14012	0.199321	0.18177	0.306905	0.429029		0.111374	0.188882	0.111193	0.137711
652	0.428233	0.103709	0.219326	0.154215	0.214199	0.0615004	0.127735	0.112371	0.103358	0.0414493	0.229569	0.259721	0.335442	0.439448	0.318642	0.391042	0.38503	0.338743	0.361996	0.349663	0.52357	0.440813	0.850692	0.43834	0.614131	0.18974	0.244825	0.206759	0.323269	0.223111	0.356581	0.100188	0.161182	0.0915333	0.0831896	0.202184	0.096482	0.136707	0.0773851	0.139049	0.198638	0.180518	0.304151	0.428233		0.112159	0.189221	0.11116	0.137681
653	0.426696	0.103976	0.220555	0.153568	0.21294	0.0618459	0.131659	0.116052	0.106827	0.0422018	0.229885	0.258802	0.33447	0.438705	0.317358	0.390432	0.384607	0.339167	0.361873	0.349336	0.523409	0.440252	0.85175	0.437795	0.614631	0.189306	0.243375	0.203935	0.321015	0.222129	0.35522	0.0998541	0.160492	0.0908902	0.0826007	0.20147	0.0960985	0.135422	0.0764452	0.138455	0.197472	0.178997	0.301937	0.426696		0.111484	0.188995	0.110279	0.137204
654	0.425	0.104643	0.221965	0.152696	0.21249	0.0627392	0.135261	0.119601	0.110793	0.0434423	0.231335	0.259267	0.335824	0.438897	0.31647	0.391309	0.385306	0.339707	0.362173	0.350102	0.523531	0.440557	0.850747	0.438146	0.615238	0.189033	0.242823	0.202067	0.317413	0.220274	0.355289	0.0999634	0.161368	0.0909227	0.0830011	0.199639	0.0961994	0.134795	0.076298	0.138018	0.196935	0.177808	0.29968	0.425		0.112489	0.189417	0.11129	0.136783
655	0.423461	0.104775	0.223666	0.151601	0.211901	0.0638086	0.138987	0.123224	0.115032	0.0451864	0.231496	0.259336	0.33582	0.438361	0.31753	0.392335	0.383932	0.33901	0.361202	0.350367	0.523082	0.440971	0.85017	0.4378	0.614456	0.189101	0.24115	0.199674	0.314767	0.218839	0.355003	0.100337	0.161072	0.090658	0.0824861	0.199018	0.0955256	0.134754	0.0766333	0.137654	0.196559	0.177913	0.297003	0.423461		0.112428	0.189105	0.112127	0.136705
656	0.421716	0.104995	0.225034	0.150199	0.210535	0.0641101	0.144253	0.12684	0.119703	0.0468697	0.231394	0.25991	0.33635	0.43818	0.317825	0.391865	0.384101	0.339118	0.361314	0.350758	0.52318	0.441345	0.84853	0.436141	0.614388	0.188253	0.240611	0.196847	0.311033	0.215265	0.35503	0.100368	0.160821	0.0909915	0.0829295	0.197436	0.094633	0.133562	0.0765106	0.137055	0.196341	0.177059	0.293256	0.421716		0.112475	0.18908	0.111609	0.137312
657	0.419793	0.106138	0.226277	0.148742	0.209755	0.0659826	0.149383	0.131086	0.124842	0.0479355	0.231766	0.259661	0.336595	0.438477	0.317858	0.391694	0.383464	0.338745	0.361535	0.349233	0.523708	0.441409	0.84594	0.434338	0.614127	0.188942	0.241161	0.195247	0.307497	0.212081	0.355484	0.101158	0.161828	0.0920239	0.0833676	0.196746	0.0944163	0.133233	0.0763512	0.136459	0.195571	0.176816	0.288827	0.419793		0.112744	0.1896	0.111045	0.137083
658	0.417114	0.108113	0.228876	0.148426	0.209327	0.067853	0.15439	0.136648	0.130614	0.0500123	0.232401	0.260215	0.335701	0.43882	0.318839	0.391191	0.383235	0.337597	0.361218	0.350189	0.523381	0.441666	0.844581	0.433716	0.613621	0.18993	0.238729	0.192415	0.303301	0.20882	0.354453	0.101464	0.161377	0.0922324	0.0832826	0.195775	0.0944185	0.132274	0.0757883	0.135798	0.194727	0.175786	0.284618	0.417114		0.112906	0.190515	0.111428	0.137499
659	0.414869	0.109003	0.230772	0.146848	0.208325	0.0688986	0.158179	0.140065	0.134882	0.0522564	0.232272	0.259352	0.335497	0.437664	0.31831	0.389672	0.382358	0.336644	0.359489	0.350055	0.523168	0.441021	0.845607	0.434198	0.612776	0.188836	0.234898	0.187462	0.298971	0.205702	0.351069	0.101229	0.16123	0.0919639	0.0833961	0.193619	0.0936803	0.130704	0.0748233	0.134667	0.193907	0.174143	0.28064	0.414869		0.11345	0.191134	0.111959	0.138237
660	0.412989	0.109012	0.231453	0.143798	0.205245	0.0686286	0.161249	0.142775	0.138102	0.0538664	0.232142	0.258823	0.335297	0.436874	0.31834	0.388232	0.381538	0.335994	0.358029	0.349605	0.523398	0.441121	0.846257	0.434248	0.613026	0.187545	0.231948	0.181262	0.294331	0.201682	0.347959	0.100809	0.16125	0.0916539	0.0840361	0.191009	0.0927303	0.130104	0.0744233	0.134367	0.192557	0.171743	0.27588	0.412989		0.11294	0.190904	0.11268	0.137857
661	0.410329	0.107963	0.230933	0.139518	0.201355	0.0671786	0.163669	0.144525	0.140762	0.0541364	0.231712	0.258692	0.334617	0.434914	0.31797	0.386812	0.379218	0.334354	0.355949	0.348245	0.522698	0.441061	0.846817	0.434408	0.613515	0.187516	0.229948	0.175542	0.289571	0.197322	0.345539	0.101059	0.16169	0.0920139	0.0835761	0.188439	0.0917403	0.129014	0.0737633	0.133497	0.192177	0.169563	0.27037	0.410329		0.11184	0.190094	0.11199	0.138127
662	0.407975	0.106455	0.230266	0.135259	0.197376	0.0657824	0.166957	0.146408	0.143591	0.0537455	0.232135	0.258375	0.334444	0.432921	0.316963	0.385386	0.378284	0.332296	0.354049	0.346723	0.522707	0.441198	0.846729	0.435473	0.61398	0.186874	0.228999	0.170937	0.284622	0.193234	0.343869	0.101751	0.162182	0.0924477	0.0831264	0.18521	0.0913917	0.12835	0.0737498	0.132708	0.192042	0.167223	0.266492	0.407975		0.111929	0.190071	0.111854	0.138817
663	0.405212	0.106039	0.231347	0.131285	0.193898	0.0647048	0.17022	0.14847	0.146006	0.0540981	0.23139	0.257341	0.333855	0.431069	0.316521	0.383015	0.376092	0.329522	0.351024	0.345531	0.522135	0.440246	0.845278	0.434466	0.613454	0.185169	0.227669	0.165179	0.279476	0.188671	0.341388	0.101513	0.162013	0.0927554	0.0833296	0.180235	0.0907485	0.127453	0.0734077	0.131733	0.191504	0.164011	0.261723	0.405212		0.111689	0.189204	0.111871	0.138434
664	0.403485	0.105563	0.233207	0.127597	0.190569	0.0631153	0.17241	0.150152	0.149109	0.0539358	0.230638	0.255828	0.332916	0.42981	0.316947	0.380652	0.373928	0.326774	0.348026	0.34523	0.522369	0.440231	0.843901	0.434198	0.613142	0.183677	0.225892	0.15956	0.275277	0.184526	0.338846	0.101533	0.162409	0.0925475	0.0844779	0.176859	0.0902885	0.126689	0.0725085	0.131588	0.190664	0.160875	0.257045	0.403485		0.111266	0.188087	0.111697	0.137908
665	0.399683	0.105945	0.233871	0.12396	0.187872	0.0623401	0.173785	0.152209	0.151482	0.05425	0.230247	0.255012	0.331838	0.427063	0.317226	0.378325	0.371003	0.324288	0.344892	0.343997	0.522262	0.439982	0.842916	0.432593	0.612388	0.18269	0.222918	0.153851	0.270861	0.180411	0.336401	0.100976	0.162446	0.0923866	0.0843134	0.173945	0.0887257	0.124938	0.0720088	0.130503	0.189496	0.160289	0.251753	0.399683		0.111078	0.188079	0.111008	0.138148
666	0.396643	0.105443	0.234045	0.119884	0.184031	0.0619932	0.176768	0.154747	0.154478	0.0556364	0.2304	0.25426	0.330692	0.425049	0.317705	0.376021	0.369353	0.321947	0.341909	0.343994	0.522785	0.441127	0.843588	0.432179	0.61212	0.181932	0.220696	0.148016	0.265464	0.177076	0.334894	0.100259	0.161274	0.09233	0.083751	0.171117	0.0870288	0.122608	0.0709976	0.128721	0.188733	0.159497	0.245123	0.396643		0.110574	0.187536	0.110696	0.138106
667	0.393488	0.105668	0.235124	0.116554	0.182534	0.061195	0.180103	0.157639	0.158523	0.0559582	0.230052	0.254949	0.331019	0.424824	0.317483	0.374838	0.36785	0.321421	0.340607	0.343189	0.522157	0.44145	0.842287	0.43076	0.611317	0.181647	0.219834	0.143803	0.260541	0.173663	0.33361	0.101364	0.161088	0.0921781	0.0843531	0.169046	0.0861524	0.121408	0.0704333	0.128155	0.188026	0.158267	0.240362	0.393488		0.110933	0.187399	0.110343	0.137415
668	0.391297	0.105568	0.235912	0.113618	0.180234	0.0598804	0.183043	0.161298	0.163211	0.056107	0.230801	0.256115	0.331022	0.425449	0.316844	0.374128	0.366925	0.320061	0.339332	0.342089	0.521704	0.441581	0.840467	0.430543	0.610329	0.181048	0.216699	0.140498	0.257335	0.169905	0.330873	0.10219	0.161946	0.0917539	0.0849746	0.16647	0.0865036	0.121495	0.0707397	0.127646	0.186659	0.157096	0.235989	0.391297		0.110921	0.187206	0.110468	0.13707
669	0.389505	0.105544	0.237056	0.112156	0.178563	0.0586289	0.185283	0.16338	0.165969	0.056767	0.230109	0.255278	0.329908	0.424284	0.318093	0.371588	0.364825	0.317551	0.335873	0.341058	0.521651	0.440804	0.840166	0.430331	0.609798	0.180502	0.213257	0.136825	0.254738	0.166621	0.328855	0.102999	0.162246	0.0922615	0.0848249	0.164625	0.0864154	0.121238	0.0718294	0.128393	0.186464	0.155337	0.233364	0.389505		0.110253	0.186895	0.110304	0.137359
670	0.389228	0.105271	0.237845	0.110034	0.17648	0.0584841	0.188295	0.165613	0.168663	0.0574215	0.230588	0.253764	0.32961	0.422721	0.318331	0.371387	0.364962	0.315791	0.334916	0.340912	0.522638	0.441544	0.842786	0.430998	0.611336	0.180111	0.212231	0.13428	0.253382	0.164098	0.328127	0.102955	0.162238	0.0924857	0.0847779	0.164403	0.0855063	0.120727	0.0726539	0.128212	0.186803	0.154958	0.231543	0.389228		0.11042	0.186657	0.110325	0.136888
671	0.388564	0.10547	0.238883	0.107839	0.175477	0.0584907	0.190864	0.168006	0.171075	0.0579285	0.22972	0.252962	0.329361	0.420613	0.317399	0.370714	0.364581	0.31496	0.333833	0.341011	0.522615	0.441258	0.843785	0.431489	0.61097	0.179418	0.211807	0.131299	0.25231	0.16152	0.326842	0.102214	0.161777	0.0915493	0.0839664	0.163366	0.0848912	0.120346	0.0731991	0.127648	0.186172	0.155861	0.229542	0.388564		0.11	0.185961	0.109312	0.137454
672	0.389391	0.105668	0.239785	0.10699	0.175633	0.0586674	0.193823	0.170275	0.174409	0.0585299	0.229313	0.253095	0.330836	0.420127	0.317263	0.371424	0.36554	0.315864	0.333891	0.340598	0.52291	0.440421	0.844174	0.431714	0.610258	0.179479	0.211518	0.130276	0.253074	0.1605	0.325584	0.101907	0.163031	0.0910609	0.0845785	0.163389	0.0861476	0.12089	0.0744986	0.128544	0.187536	0.155922	0.228711	0.389391		0.109463	0.184541	0.108232	0.1369
673	0.391169	0.105843	0.240723	0.106238	0.175255	0.0589186	0.197459	0.172865	0.178052	0.0586064	0.229712	0.253202	0.330577	0.420274	0.31607	0.372212	0.367038	0.316164	0.33364	0.339495	0.522508	0.439341	0.843677	0.431758	0.610196	0.178256	0.211058	0.129202	0.253621	0.160242	0.323969	0.101449	0.16267	0.0920939	0.0848061	0.163889	0.0864803	0.121864	0.0755333	0.129187	0.188427	0.156143	0.22998	0.391169		0.10945	0.184804	0.107469	0.136737
674	0.392069	0.105343	0.241462	0.104438	0.174605	0.0605186	0.201369	0.176385	0.181952	0.0598364	0.228832	0.252742	0.328647	0.419374	0.31605	0.371652	0.366688	0.315434	0.333579	0.339675	0.523328	0.439301	0.843337	0.432208	0.610476	0.177706	0.211478	0.128492	0.253461	0.159852	0.323709	0.102139	0.1623	0.0923639	0.0847761	0.163929	0.0856703	0.121144	0.0761133	0.129597	0.188427	0.156243	0.22956	0.392069		0.11034	0.185514	0.108369	0.137917
675	0.393579	0.104522	0.242503	0.103638	0.175695	0.0611686	0.20502	0.178625	0.184952	0.0606564	0.228112	0.251663	0.328317	0.419174	0.31579	0.373302	0.367468	0.315414	0.334519	0.340545	0.523368	0.440161	0.842617	0.432048	0.609486	0.177226	0.211588	0.128792	0.254521	0.158892	0.323579	0.103279	0.16186	0.0919239	0.0843861	0.164379	0.0852103	0.121614	0.0772033	0.130557	0.188827	0.156913	0.22957	0.393579		0.11035	0.185134	0.108889	0.138617
676	0.395859	0.105173	0.243783	0.103248	0.177095	0.0624486	0.208929	0.180655	0.189632	0.0614664	0.228682	0.251833	0.329077	0.421114	0.31521	0.375052	0.369658	0.316384	0.336019	0.340555	0.522688	0.440601	0.844217	0.431168	0.608946	0.177545	0.213958	0.130472	0.257571	0.159122	0.323219	0.102909	0.162	0.0918939	0.0839361	0.165089	0.0855903	0.122354	0.0784833	0.130567	0.189597	0.159243	0.23144	0.395859		0.10972	0.185304	0.108439	0.138237
677	0.397098	0.107573	0.245684	0.103812	0.179566	0.0635783	0.212783	0.184324	0.193991	0.0633952	0.229159	0.252588	0.329009	0.422123	0.315835	0.376784	0.372311	0.31836	0.337281	0.340896	0.522527	0.439859	0.843283	0.43171	0.609131	0.178651	0.215172	0.132119	0.25959	0.159659	0.323996	0.10213	0.161387	0.09105	0.0839419	0.167678	0.0854206	0.123127	0.079343	0.131013	0.189566	0.162346	0.233351	0.397098		0.109317	0.1858	0.107765	0.137848
678	0.399077	0.109261	0.248119	0.105637	0.18316	0.0654935	0.216816	0.18764	0.197931	0.0659755	0.227526	0.251686	0.328482	0.421039	0.316519	0.376691	0.374063	0.319759	0.337813	0.343372	0.52305	0.440154	0.844047	0.432371	0.610462	0.179735	0.217499	0.134746	0.261043	0.161023	0.327156	0.101607	0.160938	0.090886	0.0835403	0.170262	0.0849012	0.122891	0.079507	0.131184	0.189923	0.164317	0.235141	0.399077		0.110348	0.186742	0.108819	0.138609
679	0.40237	0.110284	0.250253	0.107881	0.187061	0.0681571	0.222256	0.191252	0.202961	0.0697249	0.227539	0.251903	0.327501	0.421775	0.317248	0.377852	0.376281	0.320127	0.340917	0.345801	0.523956	0.440805	0.844751	0.433301	0.610446	0.180373	0.218949	0.137666	0.263739	0.162586	0.328159	0.10235	0.161397	0.0912675	0.0830507	0.173232	0.0855542	0.123232	0.0803182	0.13227	0.190164	0.166273	0.238009	0.40237		0.110405	0.186718	0.110038	0.137908
680	0.405615	0.112232	0.252412	0.110522	0.192074	0.0710665	0.228651	0.195387	0.20807	0.0714518	0.228327	0.251901	0.328838	0.42413	0.316243	0.380546	0.379352	0.322197	0.344095	0.346694	0.524164	0.440911	0.846234	0.4336	0.611189	0.181678	0.222822	0.142144	0.268605	0.164663	0.329673	0.102387	0.161304	0.0918557	0.0827401	0.178048	0.0861512	0.124439	0.0815033	0.133127	0.191713	0.169002	0.241893	0.405615		0.110968	0.186678	0.109731	0.138155
681	0.41149	0.113553	0.253728	0.113101	0.196938	0.0745877	0.23332	0.200652	0.213191	0.07385	0.229259	0.253685	0.329308	0.426002	0.316616	0.384865	0.385523	0.32563	0.348501	0.350316	0.523984	0.440338	0.84839	0.435268	0.611317	0.182126	0.224142	0.146836	0.277094	0.169104	0.331621	0.10221	0.162375	0.0920448	0.0833261	0.181893	0.0869094	0.126775	0.0834306	0.135562	0.193802	0.172759	0.247642	0.41149		0.11097	0.187121	0.109911	0.13843
682	0.419352	0.114195	0.254577	0.115927	0.201778	0.078638	0.239388	0.204757	0.218783	0.0768034	0.229556	0.255185	0.330204	0.428085	0.317804	0.389652	0.392792	0.330495	0.353469	0.354739	0.52417	0.440868	0.850187	0.437225	0.612094	0.180428	0.227214	0.152876	0.286771	0.176056	0.334153	0.102994	0.163702	0.0924921	0.0842458	0.186831	0.0885506	0.130868	0.0868867	0.138132	0.196417	0.176679	0.255661	0.419352		0.110208	0.186958	0.109662	0.138508
683	0.428099	0.114494	0.256135	0.119662	0.20741	0.0833362	0.24586	0.20918	0.224277	0.0796158	0.22998	0.256072	0.331144	0.429872	0.316139	0.395474	0.399699	0.337378	0.357861	0.359123	0.525916	0.441354	0.852723	0.439509	0.613583	0.179151	0.228617	0.158826	0.298283	0.184022	0.334714	0.103851	0.163426	0.0929403	0.0848767	0.192114	0.0911112	0.134838	0.0904985	0.141338	0.200806	0.180484	0.267649	0.428099		0.110252	0.185333	0.108849	0.138799
684	0.436339	0.114871	0.257208	0.124309	0.21631	0.0886895	0.252857	0.212657	0.228192	0.0840861	0.22898	0.255719	0.330138	0.432376	0.316883	0.402063	0.407335	0.344538	0.363103	0.36468	0.526789	0.441643	0.854651	0.44027	0.614617	0.179465	0.231547	0.167694	0.311048	0.192719	0.337753	0.103078	0.163406	0.0924448	0.085111	0.197808	0.0933966	0.138342	0.0931342	0.144201	0.204699	0.186104	0.279407	0.436339		0.10994	0.185263	0.108075	0.139023
685	0.445859	0.115723	0.258837	0.130472	0.227539	0.0946995	0.25964	0.21564	0.233104	0.0901046	0.22945	0.254611	0.329242	0.434266	0.317691	0.408992	0.414809	0.350589	0.368257	0.370612	0.527088	0.441873	0.855686	0.440301	0.613762	0.179563	0.235757	0.178413	0.324278	0.202013	0.342245	0.102429	0.162917	0.0920902	0.0843979	0.204529	0.0959421	0.141806	0.0958633	0.146816	0.207533	0.192229	0.290877	0.445859		0.10977	0.186175	0.109073	0.138416
686	0.456942	0.116094	0.25959	0.139201	0.239991	0.101121	0.267135	0.220516	0.239535	0.0973988	0.228988	0.254782	0.329859	0.437106	0.317675	0.415299	0.422379	0.356952	0.372735	0.377277	0.526379	0.441945	0.856456	0.440408	0.61341	0.180518	0.238353	0.188801	0.337764	0.211879	0.345398	0.102638	0.162727	0.0924266	0.0850885	0.211344	0.0986373	0.144544	0.0990209	0.149851	0.211592	0.198213	0.303241	0.456942		0.110035	0.186808	0.109242	0.137576
687	0.467699	0.117761	0.260709	0.148776	0.252826	0.109322	0.274628	0.226449	0.245802	0.10418	0.228943	0.255077	0.330443	0.439311	0.317827	0.420615	0.429523	0.364413	0.379159	0.383008	0.525909	0.442299	0.856308	0.440596	0.614554	0.180617	0.23932	0.198555	0.352021	0.220591	0.347858	0.103161	0.162758	0.0925454	0.0857994	0.217787	0.100866	0.147353	0.10236	0.152505	0.215944	0.203948	0.315589	0.467699		0.110436	0.186532	0.108353	0.138271
688	0.478822	0.119988	0.26168	0.158786	0.266297	0.117104	0.281397	0.231176	0.25099	0.110573	0.229314	0.255799	0.331267	0.440857	0.318124	0.427317	0.434593	0.37162	0.385356	0.388648	0.525944	0.441597	0.855864	0.440873	0.615399	0.179553	0.239682	0.208111	0.36738	0.23084	0.349672	0.103684	0.165125	0.0940066	0.0863985	0.222152	0.104121	0.150721	0.106205	0.155063	0.221131	0.210386	0.328539	0.478822		0.109142	0.186553	0.107286	0.138708
689	0.489456	0.121898	0.262724	0.16895	0.280213	0.12397	0.286227	0.23362	0.254648	0.117428	0.228181	0.255713	0.33082	0.44088	0.318952	0.433041	0.440172	0.377129	0.390554	0.396385	0.526122	0.441843	0.855926	0.441004	0.614597	0.178388	0.238672	0.216404	0.382892	0.241067	0.352148	0.10376	0.165931	0.0938112	0.0854543	0.227842	0.10753	0.154488	0.109712	0.157602	0.226033	0.217595	0.341959	0.489456		0.107784	0.18668	0.108011	0.138667
690	0.497903	0.123291	0.264464	0.179915	0.295882	0.13108	0.292014	0.236985	0.259606	0.12437	0.227408	0.255442	0.330541	0.441479	0.318931	0.439612	0.446279	0.383289	0.397382	0.403814	0.526031	0.442026	0.856836	0.44154	0.613313	0.177765	0.239454	0.226492	0.397131	0.250856	0.355316	0.10507	0.165162	0.0940869	0.0858001	0.232867	0.111377	0.158331	0.113253	0.160214	0.231213	0.225361	0.35578	0.497903		0.107314	0.186963	0.108622	0.138786
691	0.506989	0.123063	0.265909	0.190802	0.310365	0.137262	0.298933	0.240502	0.264459	0.13001	0.226752	0.255483	0.330684	0.442444	0.31873	0.446698	0.451958	0.38886	0.403073	0.411338	0.527408	0.443034	0.857843	0.441778	0.614706	0.177179	0.239345	0.236655	0.412384	0.259052	0.358529	0.104205	0.16386	0.0939306	0.0854095	0.237809	0.11397	0.161184	0.1167	0.161987	0.23605	0.234443	0.36736	0.506989		0.10693	0.186321	0.106613	0.138744
692	0.515973	0.12342	0.265725	0.200829	0.323069	0.143034	0.304775	0.243212	0.266724	0.134456	0.226204	0.255968	0.330422	0.443668	0.318786	0.453634	0.457537	0.394435	0.406776	0.418767	0.528438	0.443873	0.858109	0.441363	0.614952	0.175261	0.2378	0.245105	0.426267	0.266892	0.359967	0.10293	0.163771	0.0931272	0.0841728	0.242352	0.115473	0.163291	0.119479	0.16267	0.240701	0.243778	0.379025	0.515973		0.107573	0.186272	0.106196	0.139452
693	0.52306	0.124825	0.265381	0.211127	0.336765	0.149102	0.309753	0.245753	0.270128	0.139783	0.225841	0.255909	0.330414	0.443773	0.318405	0.458718	0.462128	0.400725	0.410599	0.424724	0.528527	0.444096	0.85843	0.441311	0.614001	0.174689	0.236887	0.252916	0.438399	0.274189	0.360247	0.102891	0.163423	0.0925263	0.0840464	0.245861	0.117199	0.164626	0.123153	0.164541	0.245546	0.252655	0.389603	0.52306		0.10755	0.186942	0.106273	0.140197
694	0.529614	0.12692	0.267527	0.222435	0.351635	0.154968	0.313854	0.249116	0.275297	0.145261	0.224758	0.256214	0.330619	0.444031	0.318432	0.463952	0.466577	0.405465	0.414966	0.429584	0.528727	0.443593	0.858627	0.441423	0.614266	0.175712	0.238396	0.261173	0.450037	0.280533	0.363196	0.104117	0.163205	0.0927002	0.0847697	0.249572	0.119722	0.166384	0.127287	0.166073	0.250035	0.262921	0.398927	0.529614		0.106163	0.187182	0.105594	0.139612
695	0.535333	0.129149	0.271014	0.23431	0.36533	0.160152	0.317848	0.253194	0.27962	0.150328	0.224701	0.256588	0.329561	0.444995	0.319047	0.467821	0.470628	0.408412	0.419221	0.434754	0.527786	0.441963	0.855884	0.439862	0.612744	0.177934	0.241059	0.270186	0.458821	0.285715	0.367668	0.105024	0.163193	0.0930275	0.0854667	0.253769	0.123064	0.168333	0.130908	0.166967	0.254268	0.273494	0.405971	0.535333		0.106103	0.187508	0.106238	0.139352
696	0.539295	0.130355	0.274222	0.245179	0.37782	0.165651	0.322688	0.257587	0.284147	0.155939	0.225173	0.256729	0.32998	0.445424	0.320022	0.471362	0.473171	0.411583	0.423796	0.439119	0.528007	0.44276	0.853666	0.438937	0.612833	0.180513	0.243339	0.277613	0.465277	0.290364	0.37383	0.104843	0.162918	0.092493	0.0851176	0.258483	0.125229	0.168547	0.133164	0.168334	0.25773	0.283859	0.411341	0.539295		0.107828	0.189563	0.108259	0.140151
697	0.541499	0.13376	0.278892	0.256796	0.39183	0.171809	0.329178	0.26329	0.290233	0.161832	0.227042	0.257782	0.332058	0.448043	0.321176	0.474084	0.475196	0.416789	0.429044	0.44166	0.528323	0.445005	0.852521	0.438356	0.613259	0.184938	0.245706	0.285629	0.470518	0.294248	0.379897	0.104159	0.163311	0.0924321	0.085547	0.265399	0.126359	0.168875	0.136022	0.169202	0.260789	0.293168	0.416679	0.541499		0.109124	0.191166	0.108097	0.140451
698	0.544721	0.137742	0.282285	0.267491	0.403734	0.177524	0.334831	0.267752	0.295155	0.166791	0.228949	0.258557	0.333107	0.450309	0.321756	0.476931	0.476596	0.420725	0.433242	0.446099	0.527451	0.446028	0.852371	0.438055	0.613163	0.187498	0.244107	0.291424	0.47759	0.297943	0.381688	0.10461	0.163337	0.0936878	0.0864782	0.269336	0.127414	0.1704	0.138441	0.170058	0.264355	0.300579	0.423509	0.544721		0.110904	0.191108	0.107793	0.13999
699	0.548877	0.139461	0.283346	0.274637	0.412651	0.180967	0.33721	0.270274	0.297569	0.170567	0.228793	0.257695	0.332239	0.449738	0.321664	0.47919	0.476811	0.421778	0.435129	0.449633	0.527137	0.444949	0.853033	0.438186	0.612356	0.186116	0.241454	0.293156	0.485615	0.301173	0.379775	0.104866	0.163535	0.0941526	0.0868214	0.269686	0.128997	0.171861	0.141437	0.171432	0.267951	0.306894	0.429599	0.548877		0.111285	0.190401	0.107832	0.140266
700	0.553609	0.137834	0.282095	0.279579	0.418167	0.184064	0.339433	0.271574	0.29884	0.172499	0.228197	0.25798	0.331737	0.449718	0.321386	0.482826	0.479396	0.423988	0.436813	0.452255	0.527438	0.445185	0.855612	0.439647	0.612816	0.183833	0.240687	0.295761	0.493061	0.30439	0.378388	0.104806	0.16377	0.0937512	0.0862125	0.269221	0.130776	0.172727	0.143514	0.171658	0.271575	0.312568	0.43339	0.553609		0.109254	0.18954	0.108372	0.139963
[truncated: 56 more columns]

## Sheet: Reflectance-UpperLeaves
	Callistemon viminalis	Callistemon viminalis	Callistemon viminalis	Callistemon viminalis	Callistemon viminalis	Centrosema macrocarpum	Centrosema macrocarpum	Centrosema macrocarpum	Centrosema macrocarpum	Centrosema macrocarpum	Centrosema macrocarpum	Centrosema macrocarpum	Centrosema macrocarpum	Centrosema macrocarpum	Centrosema macrocarpum	Centrosema macrocarpum	Centrosema macrocarpum	Centrosema macrocarpum	Centrosema macrocarpum	Centrosema macrocarpum	Diphysa americana	Diphysa americana	Diphysa americana	Diphysa americana	Diphysa americana	Luehea candida	Luehea candida	Luehea candida	Luehea candida	Luehea candida	Luehea candida	Luehea candida	Luehea candida	Luehea candida	Luehea candida	Luehea candida	Luehea candida	Luehea candida	Luehea candida	Luehea candida	Luehea candida	Luehea candida	Luehea candida	Luehea candida	Luehea candida	Luehea speciosa	Luehea speciosa	Luehea speciosa	Luehea speciosa
nm	CVIM1	CVIM2	CVIM3	CVIM4	CVIM5	CMAC1	CMAC2	CMAC3	CMAC4	CMAC5	CMAC1	CMAC2	CMAC3	CMAC4	CMAC5	CMAC1	CMAC2	CMAC3	CMAC4	CMAC5	DAME1	DAME2	DAME3	DAME4	DAME5	LCAN1	LCAN2	LCAN3	LCAN4	LCAN5	LCAN1	LCAN2	LCAN3	LCAN4	LCAN5	LCAN1	LCAN2	LCAN3	LCAN4	LCAN5	LCAN1	LCAN2	LCAN3	LCAN4	LCAN5	LSPE1	LSPE2	LSPE3	LSPE4
400	5.63888e-05	2.96699e-09	7.71417e-10	8.33332e-05	6.93003e-10	9.57913e-10	7.88371e-10	3.60277e-10	2.54313e-11	2.57492e-10	9.57913e-10	7.88371e-10	3.60277e-10	2.54313e-11	2.57492e-10	9.57913e-10	7.88371e-10	3.60277e-10	2.54313e-11	2.57492e-10	8.5555e-05	1.10202e-09	0.00221497	0.00547358	0.000304722	4.82135e-11	1.56297e-11	6.88765e-11	1.22385e-05	9.27184e-12	4.82135e-11	1.56297e-11	6.88765e-11	1.22385e-05	9.27184e-12	4.82135e-11	1.56297e-11	6.88765e-11	1.22385e-05	9.27184e-12	4.82135e-11	1.56297e-11	6.88765e-11	1.22385e-05	9.27184e-12	5.29819e-10	2.25173e-10	2.23054e-10	1.88086e-10
401	4.76837e-11	0.000505275	0.000382779	1.71661e-10	0.000624166	0.00028139	0.000673334	0.000365556	0.000295833	0.000565	0.00028139	0.000673334	0.000365556	0.000295833	0.000565	0.00028139	0.000673334	0.000365556	0.000295833	0.000565	5.91278e-10	0.000193888	0.0023222	0.00508386	3.71933e-10	0.000153611	0.000637778	0.000450556	0.000690294	0.000574444	0.000153611	0.000637778	0.000450556	0.000690294	0.000574444	0.000153611	0.000637778	0.000450556	0.000690294	0.000574444	0.000153611	0.000637778	0.000450556	0.000690294	0.000574444	0.000341388	0.000340278	0.000592778	0.000524445
402	0.000213784	0.00110953	0.000901562	0.00044973	0.00124268	0.000230984	0.000937523	0.000637042	0.000701982	0.00108507	0.000230984	0.000937523	0.000637042	0.000701982	0.00108507	0.000230984	0.000937523	0.000637042	0.000701982	0.00108507	0.00056081	0.000895847	0.00278321	0.0058515	0.000546283	0.000941517	0.00149014	0.00134704	0.00175448	0.00165938	0.000941517	0.00149014	0.00134704	0.00175448	0.00165938	0.000941517	0.00149014	0.00134704	0.00175448	0.00165938	0.000941517	0.00149014	0.00134704	0.00175448	0.00165938	0.000354767	0.000599467	0.00100697	0.000799647
403	0.000678378	0.00247332	0.00144562	0.00140405	0.00233322	0.00052666	0.00120941	0.00118056	0.00106171	0.00151209	0.00052666	0.00120941	0.00118056	0.00106171	0.00151209	0.00052666	0.00120941	0.00118056	0.00106171	0.00151209	0.000905405	0.00136504	0.0032351	0.00625015	0.00156547	0.00188179	0.00236095	0.00227623	0.00257286	0.00254289	0.00188179	0.00236095	0.00227623	0.00257286	0.00254289	0.00188179	0.00236095	0.00227623	0.00257286	0.00254289	0.00188179	0.00236095	0.00227623	0.00257286	0.00254289	0.000844767	0.00110947	0.0018221	0.00139127
404	0.00115778	0.00335944	0.00197778	0.00239444	0.00319361	0.000688612	0.00149056	0.00131389	0.00136889	0.00199972	0.000688612	0.00149056	0.00131389	0.00136889	0.00199972	0.000688612	0.00149056	0.00131389	0.00136889	0.00199972	0.00142667	0.00191861	0.00364081	0.00689747	0.00246472	0.00259611	0.00276195	0.00252944	0.00263974	0.00318028	0.00259611	0.00276195	0.00252944	0.00263974	0.00318028	0.00259611	0.00276195	0.00252944	0.00263974	0.00318028	0.00259611	0.00276195	0.00252944	0.00263974	0.00318028	0.00111639	0.00137139	0.00216	0.00148695
405	0.00149667	0.00373944	0.00257278	0.00292333	0.00429583	0.000869723	0.001975	0.00155722	0.00191	0.0021375	0.000869723	0.001975	0.00155722	0.00191	0.0021375	0.000869723	0.001975	0.00155722	0.00191	0.0021375	0.00154333	0.00185139	0.0035497	0.0069897	0.0028075	0.00256278	0.00278195	0.00280222	0.00273696	0.00336194	0.00256278	0.00278195	0.00280222	0.00273696	0.00336194	0.00256278	0.00278195	0.00280222	0.00273696	0.00336194	0.00256278	0.00278195	0.00280222	0.00273696	0.00336194	0.00135305	0.00131528	0.00233944	0.00154528
406	0.00150417	0.00353694	0.00291195	0.0028175	0.00436083	0.000585557	0.00215667	0.00125806	0.00214	0.00192583	0.000585557	0.00215667	0.00125806	0.00214	0.00192583	0.000585557	0.00215667	0.00125806	0.00214	0.00192583	0.00182333	0.00180889	0.0036622	0.00698886	0.002725	0.00236528	0.00256278	0.00242639	0.00228946	0.00295278	0.00236528	0.00256278	0.00242639	0.00228946	0.00295278	0.00236528	0.00256278	0.00242639	0.00228946	0.00295278	0.00236528	0.00256278	0.00242639	0.00228946	0.00295278	0.00129472	0.00118778	0.00262694	0.00129778
407	0.00183333	0.00397055	0.00303556	0.00287333	0.00452694	0.00102972	0.00228056	0.00170417	0.00214139	0.00216111	0.00102972	0.00228056	0.00170417	0.00214139	0.00216111	0.00102972	0.00228056	0.00170417	0.00214139	0.00216111	0.00181917	0.00195055	0.00376525	0.00688581	0.0028125	0.00197417	0.00214694	0.00171278	0.00183057	0.00242389	0.00197417	0.00214694	0.00171278	0.00183057	0.00242389	0.00197417	0.00214694	0.00171278	0.00183057	0.00242389	0.00197417	0.00214694	0.00171278	0.00183057	0.00242389	0.00113889	0.00121944	0.00263445	0.00124611
408	0.00210811	0.00488169	0.00355237	0.00317351	0.00481917	0.00104315	0.00247212	0.00182921	0.00208523	0.00266561	0.00104315	0.00247212	0.00182921	0.00208523	0.00266561	0.00104315	0.00247212	0.00182921	0.00208523	0.00266561	0.00233622	0.00210639	0.00371429	0.00664231	0.00279412	0.00264341	0.00248825	0.00218542	0.00206205	0.00273208	0.00264341	0.00248825	0.00218542	0.00206205	0.00273208	0.00264341	0.00248825	0.00218542	0.00206205	0.00273208	0.00264341	0.00248825	0.00218542	0.00206205	0.00273208	0.00107017	0.00132487	0.00252535	0.00102424
409	0.00237297	0.00592115	0.00400589	0.00369162	0.00583619	0.00150828	0.00323779	0.00248245	0.0025909	0.00330669	0.00150828	0.00323779	0.00248245	0.0025909	0.00330669	0.00150828	0.00323779	0.00248245	0.0025909	0.00330669	0.00232946	0.00244963	0.00379024	0.00679717	0.00309412	0.003338	0.0032642	0.00300407	0.00311232	0.00340938	0.003338	0.0032642	0.00300407	0.00311232	0.00340938	0.003338	0.0032642	0.00300407	0.00311232	0.00340938	0.003338	0.0032642	0.00300407	0.00311232	0.00340938	0.00159693	0.00187406	0.00300237	0.00118586
410	0.00257757	0.00625142	0.00467751	0.0039927	0.00623133	0.00162936	0.00400428	0.00309245	0.00296469	0.00407777	0.00162936	0.00400428	0.00309245	0.00296469	0.00407777	0.00162936	0.00400428	0.00309245	0.00296469	0.00407777	0.00254324	0.00271693	0.00414672	0.00696825	0.00357845	0.00419314	0.0038623	0.00360434	0.00352313	0.00409586	0.00419314	0.0038623	0.00360434	0.00352313	0.00409586	0.00419314	0.0038623	0.00360434	0.00352313	0.00409586	0.00419314	0.0038623	0.00360434	0.00352313	0.00409586	0.00192125	0.00241893	0.00364643	0.00108613
411	0.00281	0.00640027	0.00485611	0.00435167	0.00657333	0.00179472	0.0045075	0.00289639	0.00292	0.00419083	0.00179472	0.0045075	0.00289639	0.00292	0.00419083	0.00179472	0.0045075	0.00289639	0.00292	0.00419083	0.00259667	0.00301639	0.0045822	0.00710053	0.00392417	0.00390611	0.00378111	0.00338889	0.00377529	0.00403861	0.00390611	0.00378111	0.00338889	0.00377529	0.00403861	0.00390611	0.00378111	0.00338889	0.00377529	0.00403861	0.00390611	0.00378111	0.00338889	0.00377529	0.00403861	0.00226305	0.00222278	0.00410861	0.000994445
412	0.00302459	0.00667953	0.00510562	0.00420486	0.0068516	0.00203747	0.00471915	0.00287245	0.00297739	0.00451561	0.00203747	0.00471915	0.00287245	0.00297739	0.00451561	0.00203747	0.00471915	0.00287245	0.00297739	0.00451561	0.0026027	0.0034399	0.00491159	0.00728582	0.00399899	0.00422017	0.00381663	0.00360272	0.00372286	0.00416938	0.00422017	0.00381663	0.00360272	0.00372286	0.00416938	0.00422017	0.00381663	0.00360272	0.00372286	0.00416938	0.00422017	0.00381663	0.00360272	0.00372286	0.00416938	0.00229882	0.00218703	0.00444021	0.00108694
413	0.00316611	0.00737555	0.00534945	0.00439055	0.00766361	0.00230972	0.00518778	0.00302778	0.00328556	0.00468583	0.00230972	0.00518778	0.00302778	0.00328556	0.00468583	0.00230972	0.00518778	0.00302778	0.00328556	0.00468583	0.00279667	0.00368361	0.00542525	0.00771747	0.00428805	0.00432556	0.00397861	0.00412556	0.00417474	0.00448028	0.00432556	0.00397861	0.00412556	0.00417474	0.00448028	0.00432556	0.00397861	0.00412556	0.00417474	0.00448028	0.00432556	0.00397861	0.00412556	0.00417474	0.00448028	0.00261083	0.00256639	0.00496556	0.00164528
414	0.00362583	0.00830472	0.00599361	0.0050625	0.00875	0.00264028	0.00536806	0.00346556	0.00368889	0.00496028	0.00264028	0.00536806	0.00346556	0.00368889	0.00496028	0.00264028	0.00536806	0.00346556	0.00368889	0.00496028	0.00303111	0.00378639	0.00563275	0.00807553	0.00437889	0.00533028	0.00491694	0.00475167	0.00486418	0.00550361	0.00533028	0.00491694	0.00475167	0.00486418	0.00550361	0.00533028	0.00491694	0.00475167	0.00486418	0.00550361	0.00533028	0.00491694	0.00475167	0.00486418	0.00550361	0.00310694	0.00352194	0.00562056	0.001925
415	0.00383324	0.00890196	0.00642237	0.0056673	0.00972917	0.00286963	0.00585617	0.00419434	0.00479279	0.00579561	0.00286963	0.00585617	0.00419434	0.00479279	0.00579561	0.00286963	0.00585617	0.00419434	0.00479279	0.00579561	0.00369892	0.00408936	0.00576618	0.00837123	0.00483142	0.00638881	0.00590258	0.00565083	0.00588854	0.00637289	0.00638881	0.00590258	0.00565083	0.00588854	0.00637289	0.00638881	0.00590258	0.00565083	0.00588854	0.00637289	0.00638881	0.00590258	0.00565083	0.00588854	0.00637289	0.00362693	0.00429622	0.00635913	0.00224181
416	0.00426555	0.00948055	0.00725722	0.00627667	0.0107903	0.00297806	0.00635889	0.00472111	0.00546667	0.00657528	0.00297806	0.00635889	0.00472111	0.00546667	0.00657528	0.00297806	0.00635889	0.00472111	0.00546667	0.00657528	0.00434389	0.0048475	0.00632025	0.00894303	0.00570139	0.00760833	0.00729194	0.00672389	0.00736641	0.00780195	0.00760833	0.00729194	0.00672389	0.00736641	0.00780195	0.00760833	0.00729194	0.00672389	0.00736641	0.00780195	0.00760833	0.00729194	0.00672389	0.00736641	0.00780195	0.0041325	0.00453806	0.00671278	0.00247861
417	0.00458487	0.0102944	0.00819372	0.00700324	0.0115546	0.0030099	0.00669428	0.00494677	0.00564712	0.00693399	0.0030099	0.00669428	0.00494677	0.00564712	0.00693399	0.0030099	0.00669428	0.00494677	0.00564712	0.00693399	0.00491594	0.00584747	0.00695132	0.0099788	0.00682736	0.0091526	0.00883122	0.00817839	0.00934475	0.00950289	0.0091526	0.00883122	0.00817839	0.00934475	0.00950289	0.0091526	0.00883122	0.00817839	0.00934475	0.00950289	0.0091526	0.00883122	0.00817839	0.00934475	0.00950289	0.00445179	0.00464433	0.00715454	0.00289559
418	0.00495784	0.0112952	0.00886156	0.00811216	0.0128792	0.00301098	0.00684158	0.00515866	0.00591036	0.00706534	0.00301098	0.00684158	0.00515866	0.00591036	0.00706534	0.00301098	0.00684158	0.00515866	0.00591036	0.00706534	0.00551135	0.00667774	0.00770483	0.0109502	0.00815493	0.0109283	0.0103988	0.00988001	0.0111569	0.0112169	0.0109283	0.0103988	0.00988001	0.0111569	0.0112169	0.0109283	0.0103988	0.00988001	0.0111569	0.0112169	0.0109283	0.0103988	0.00988001	0.0111569	0.0112169	0.00491287	0.00511379	0.00793291	0.00359884
419	0.00491	0.0120928	0.00927278	0.008905	0.0139442	0.00304139	0.00711833	0.00546556	0.00637833	0.0075025	0.00304139	0.00711833	0.00546556	0.00637833	0.0075025	0.00304139	0.00711833	0.00546556	0.00637833	0.0075025	0.005915	0.00729639	0.0084247	0.0115564	0.0088825	0.0122011	0.0114553	0.0113506	0.0123303	0.0125719	0.0122011	0.0114553	0.0113506	0.0123303	0.0125719	0.0122011	0.0114553	0.0113506	0.0123303	0.0125719	0.0122011	0.0114553	0.0113506	0.0123303	0.0125719	0.00555139	0.00571028	0.00868778	0.00428194
420	0.0049525	0.0126578	0.00967528	0.0092925	0.0148817	0.00279389	0.00725333	0.00548306	0.00664333	0.0079225	0.00279389	0.00725333	0.00548306	0.00664333	0.0079225	0.00279389	0.00725333	0.00548306	0.00664333	0.0079225	0.00641	0.00787389	0.0089097	0.0121139	0.0095425	0.0130586	0.0126653	0.0122931	0.0132853	0.0136294	0.0130586	0.0126653	0.0122931	0.0132853	0.0136294	0.0130586	0.0126653	0.0122931	0.0132853	0.0136294	0.0130586	0.0126653	0.0122931	0.0132853	0.0136294	0.00594139	0.00609028	0.00931528	0.00459195
421	0.00517	0.0126528	0.00996778	0.0095	0.0155492	0.00289639	0.00769833	0.00579056	0.00699333	0.0084175	0.00289639	0.00769833	0.00579056	0.00699333	0.0084175	0.00289639	0.00769833	0.00579056	0.00699333	0.0084175	0.00689	0.00842639	0.0095497	0.0125564	0.0101025	0.0135261	0.0133053	0.0127506	0.0137553	0.0140069	0.0135261	0.0133053	0.0127506	0.0137553	0.0140069	0.0135261	0.0133053	0.0127506	0.0137553	0.0140069	0.0135261	0.0133053	0.0127506	0.0137553	0.0140069	0.00623639	0.00634028	0.00972778	0.00470695
422	0.00534108	0.0129779	0.010077	0.00962676	0.0159143	0.00311423	0.00817698	0.00617191	0.00769685	0.00890507	0.00311423	0.00817698	0.00617191	0.00769685	0.00890507	0.00311423	0.00817698	0.00617191	0.00769685	0.00890507	0.00736216	0.00880287	0.0100164	0.0127164	0.0105793	0.0141823	0.0139631	0.0132422	0.0143667	0.014614	0.0141823	0.0139631	0.0132422	0.0143667	0.014614	0.0141823	0.0139631	0.0132422	0.0143667	0.014614	0.0141823	0.0139631	0.0132422	0.0143667	0.014614	0.00653612	0.00659622	0.0100637	0.0048783
423	0.00535081	0.013396	0.0103062	0.00970973	0.0162678	0.00321098	0.00840833	0.00644974	0.00778901	0.00908696	0.00321098	0.00840833	0.00644974	0.00778901	0.00908696	0.00321098	0.00840833	0.00644974	0.00778901	0.00908696	0.00750784	0.0087799	0.0101881	0.0130139	0.010806	0.0145688	0.0141842	0.0134692	0.0147337	0.0148161	0.0145688	0.0141842	0.0134692	0.0147337	0.0148161	0.0145688	0.0141842	0.0134692	0.0147337	0.0148161	0.0145688	0.0141842	0.0134692	0.0147337	0.0148161	0.00676531	0.0066546	0.0104507	0.00509613
424	0.00565	0.0137172	0.0107122	0.0100256	0.0168658	0.00325528	0.00857833	0.00675611	0.00782111	0.00916861	0.00325528	0.00857833	0.00675611	0.00782111	0.00916861	0.00325528	0.00857833	0.00675611	0.00782111	0.00916861	0.00753889	0.00874972	0.0101808	0.0130297	0.0107825	0.0144939	0.0140597	0.0132272	0.0146497	0.0146503	0.0144939	0.0140597	0.0132272	0.0146497	0.0146503	0.0144939	0.0140597	0.0132272	0.0146497	0.0146503	0.0144939	0.0140597	0.0132272	0.0146497	0.0146503	0.00687417	0.00684028	0.0107678	0.00511695
425	0.00558216	0.0136936	0.0110448	0.0101008	0.0171562	0.00348369	0.0087759	0.00686191	0.00785198	0.00915858	0.00348369	0.0087759	0.00686191	0.00785198	0.00915858	0.00348369	0.0087759	0.00686191	0.00785198	0.00915858	0.00737081	0.00892369	0.0100575	0.0130956	0.0105655	0.0138694	0.0134693	0.0126062	0.014121	0.0140005	0.0138694	0.0134693	0.0126062	0.014121	0.0140005	0.0138694	0.0134693	0.0126062	0.014121	0.0140005	0.0138694	0.0134693	0.0126062	0.014121	0.0140005	0.00678612	0.0068592	0.0108786	0.00499722
426	0.00556833	0.014085	0.0112339	0.0101317	0.0170797	0.00346639	0.00842445	0.00673778	0.00794722	0.00893194	0.00346639	0.00842445	0.00673778	0.00794722	0.00893194	0.00346639	0.00842445	0.00673778	0.00794722	0.00893194	0.00769	0.00868361	0.0097297	0.0128547	0.0102175	0.01321	0.0127853	0.01202	0.0133453	0.0132736	0.01321	0.0127853	0.01202	0.0133453	0.0132736	0.01321	0.0127853	0.01202	0.0133453	0.0132736	0.01321	0.0127853	0.01202	0.0133453	0.0132736	0.00673139	0.00681028	0.0108633	0.00468528
427	0.00560111	0.0146189	0.0113267	0.0102175	0.017365	0.00324028	0.00798667	0.006425	0.00745389	0.00863055	0.00324028	0.00798667	0.006425	0.00745389	0.00863055	0.00324028	0.00798667	0.006425	0.00745389	0.00863055	0.00779	0.00854667	0.00958831	0.0126633	0.00994694	0.0124961	0.0122553	0.0113211	0.01253	0.0125858	0.0124961	0.0122553	0.0113211	0.01253	0.0125858	0.0124961	0.0122553	0.0113211	0.01253	0.0125858	0.0124961	0.0122553	0.0113211	0.01253	0.0125858	0.00692139	0.00675167	0.0109775	0.00441695
428	0.00586778	0.0150594	0.0114733	0.0102778	0.0176047	0.0030275	0.00781167	0.00620278	0.00711555	0.00816972	0.0030275	0.00781167	0.00620278	0.00711555	0.00816972	0.0030275	0.00781167	0.00620278	0.00711555	0.00816972	0.00755889	0.0081175	0.00925081	0.012133	0.00953694	0.0117972	0.0116186	0.0104172	0.0117075	0.0115503	0.0117972	0.0116186	0.0104172	0.0117075	0.0115503	0.0117972	0.0116186	0.0104172	0.0117075	0.0115503	0.0117972	0.0116186	0.0104172	0.0117075	0.0115503	0.00701861	0.00663917	0.0110856	0.00418139
429	0.00609528	0.0155517	0.0116053	0.0104061	0.0181431	0.00298361	0.00791945	0.00589194	0.00698194	0.0081875	0.00298361	0.00791945	0.00589194	0.00698194	0.0081875	0.00298361	0.00791945	0.00589194	0.00698194	0.0081875	0.00711472	0.0078075	0.0089947	0.0116328	0.00893611	0.0115953	0.0110981	0.0101022	0.0111309	0.0109939	0.0115953	0.0110981	0.0101022	0.0111309	0.0109939	0.0115953	0.0110981	0.0101022	0.0111309	0.0109939	0.0115953	0.0110981	0.0101022	0.0111309	0.0109939	0.0070675	0.00677917	0.0112572	0.00409806
430	0.00607722	0.0160533	0.0116217	0.0104878	0.0183714	0.00312806	0.00835222	0.00600722	0.00713556	0.00828861	0.00312806	0.00835222	0.00600722	0.00713556	0.00828861	0.00312806	0.00835222	0.00600722	0.00713556	0.00828861	0.00695833	0.00764583	0.00886136	0.0114286	0.00888028	0.0116839	0.0107592	0.00999611	0.0108786	0.0107953	0.0116839	0.0107592	0.00999611	0.0108786	0.0107953	0.0116839	0.0107592	0.00999611	0.0108786	0.0107953	0.0116839	0.0107592	0.00999611	0.0108786	0.0107953	0.00689583	0.00665528	0.0110289	0.00381139
431	0.00608778	0.0164494	0.0118497	0.0106761	0.0183264	0.00323111	0.00862639	0.00622194	0.00724389	0.00850806	0.00323111	0.00862639	0.00622194	0.00724389	0.00850806	0.00323111	0.00862639	0.00622194	0.00724389	0.00850806	0.00719417	0.00791861	0.00898136	0.0116441	0.00917722	0.0116242	0.0108425	0.0098675	0.0107742	0.0107658	0.0116242	0.0108425	0.0098675	0.0107742	0.0107658	0.0116242	0.0108425	0.0098675	0.0107742	0.0107658	0.0116242	0.0108425	0.0098675	0.0107742	0.0107658	0.00703583	0.00682917	0.01128	0.00378945
432	0.00606444	0.016655	0.0119633	0.0107756	0.0185092	0.00296972	0.00860833	0.00615722	0.00719667	0.00845306	0.00296972	0.00860833	0.00615722	0.00719667	0.00845306	0.00296972	0.00860833	0.00615722	0.00719667	0.00845306	0.00735111	0.00793417	0.00908414	0.011723	0.00925694	0.0117606	0.0111708	0.00997944	0.0110509	0.0110636	0.0117606	0.0111708	0.00997944	0.0110509	0.0110636	0.0117606	0.0111708	0.00997944	0.0110509	0.0110636	0.0117606	0.0111708	0.00997944	0.0110509	0.0110636	0.00710194	0.0068325	0.0112422	0.00373139
433	0.00627	0.0170028	0.0122178	0.01087	0.0188992	0.00276639	0.00846833	0.00609056	0.00736333	0.0084675	0.00276639	0.00846833	0.00609056	0.00736333	0.0084675	0.00276639	0.00846833	0.00609056	0.00736333	0.0084675	0.00752	0.00795639	0.0091897	0.0117064	0.0091025	0.0119061	0.0111953	0.0103806	0.0112153	0.0110769	0.0119061	0.0111953	0.0103806	0.0112153	0.0110769	0.0119061	0.0111953	0.0103806	0.0112153	0.0110769	0.0119061	0.0111953	0.0103806	0.0112153	0.0110769	0.00708639	0.00679028	0.0114878	0.00395694
434	0.0063175	0.0173753	0.0123678	0.0110125	0.0191917	0.00278139	0.00835583	0.00615306	0.00752333	0.0085375	0.00278139	0.00835583	0.00615306	0.00752333	0.0085375	0.00278139	0.00835583	0.00615306	0.00752333	0.0085375	0.007695	0.00827139	0.0091522	0.0115214	0.0091625	0.0117561	0.0110728	0.0103781	0.0111978	0.0108919	0.0117561	0.0110728	0.0103781	0.0111978	0.0108919	0.0117561	0.0110728	0.0103781	0.0111978	0.0108919	0.0117561	0.0110728	0.0103781	0.0111978	0.0108919	0.00698389	0.00642528	0.0116753	0.00385945
435	0.006275	0.0177778	0.0125628	0.011035	0.0193192	0.00272639	0.00817333	0.00605056	0.00753333	0.0085625	0.00272639	0.00817333	0.00605056	0.00753333	0.0085625	0.00272639	0.00817333	0.00605056	0.00753333	0.0085625	0.007805	0.00836139	0.0091397	0.0116914	0.0092325	0.0117111	0.0109853	0.0104406	0.0113253	0.0108669	0.0117111	0.0109853	0.0104406	0.0113253	0.0108669	0.0117111	0.0109853	0.0104406	0.0113253	0.0108669	0.0117111	0.0109853	0.0104406	0.0113253	0.0108669	0.00722639	0.00674528	0.0121528	0.00400194
436	0.0061925	0.0184778	0.0126503	0.0112325	0.0194792	0.00277389	0.00834083	0.00587556	0.00783333	0.008535	0.00277389	0.00834083	0.00587556	0.00783333	0.008535	0.00277389	0.00834083	0.00587556	0.00783333	0.008535	0.00812	0.00877389	0.0093622	0.0119639	0.00955	0.0123086	0.0114403	0.0107856	0.0117603	0.0114019	0.0123086	0.0114403	0.0107856	0.0117603	0.0114019	0.0123086	0.0114403	0.0107856	0.0117603	0.0114019	0.0123086	0.0114403	0.0107856	0.0117603	0.0114019	0.00751139	0.00692528	0.0123653	0.00399194
437	0.00641	0.0190128	0.0129478	0.01162	0.0199392	0.00283639	0.00844833	0.00606056	0.00797333	0.0088275	0.00283639	0.00844833	0.00606056	0.00797333	0.0088275	0.00283639	0.00844833	0.00606056	0.00797333	0.0088275	0.00852	0.00904639	0.0096997	0.0122764	0.0096725	0.0127461	0.0119153	0.0111006	0.0122653	0.0119269	0.0127461	0.0119153	0.0111006	0.0122653	0.0119269	0.0127461	0.0119153	0.0111006	0.0122653	0.0119269	0.0127461	0.0119153	0.0111006	0.0122653	0.0119269	0.00762639	0.00705028	0.0124178	0.00407695
438	0.00669111	0.0195339	0.0133156	0.0121922	0.0205536	0.00310306	0.009035	0.00655945	0.00854222	0.00928861	0.00310306	0.009035	0.00655945	0.00854222	0.00928861	0.00310306	0.009035	0.00655945	0.00854222	0.00928861	0.00893	0.00957528	0.0101208	0.0126441	0.0102458	0.0133972	0.0126619	0.0118861	0.0127764	0.0127769	0.0133972	0.0126619	0.0118861	0.0127764	0.0127769	0.0133972	0.0126619	0.0118861	0.0127764	0.0127769	0.0133972	0.0126619	0.0118861	0.0127764	0.0127769	0.00772305	0.00714361	0.0126378	0.00425583
439	0.00693	0.0199997	0.0136242	0.0124864	0.0213464	0.00321472	0.00903472	0.00676417	0.00862556	0.00957167	0.00321472	0.00903472	0.00676417	0.00862556	0.00957167	0.00321472	0.00903472	0.00676417	0.00862556	0.00957167	0.00929861	0.0101725	0.0105005	0.0131589	0.0107892	0.0140558	0.0133631	0.0126889	0.0134111	0.0135775	0.0140558	0.0133631	0.0126889	0.0134111	0.0135775	0.0140558	0.0133631	0.0126889	0.0134111	0.0135775	0.0140558	0.0133631	0.0126889	0.0134111	0.0135775	0.00782611	0.00744944	0.0130361	0.004485
440	0.00701378	0.0205228	0.0140494	0.0128046	0.0218557	0.00358234	0.00948293	0.00715596	0.00914847	0.00999534	0.00358234	0.00948293	0.00715596	0.00914847	0.00999534	0.00358234	0.00948293	0.00715596	0.00914847	0.00999534	0.00953676	0.0105853	0.0106665	0.0136242	0.0112155	0.0147329	0.014178	0.0132565	0.0143307	0.0142267	0.0147329	0.014178	0.0132565	0.0143307	0.0142267	0.0147329	0.014178	0.0132565	0.0143307	0.0142267	0.0147329	0.014178	0.0132565	0.0143307	0.0142267	0.00808558	0.0077919	0.0135318	0.00498478
441	0.00706889	0.0205028	0.0141961	0.0131122	0.0221586	0.00366528	0.00962389	0.00735945	0.00926278	0.010043	0.00366528	0.00962389	0.00735945	0.00926278	0.010043	0.00366528	0.00962389	0.00735945	0.00926278	0.010043	0.00988944	0.0106742	0.0110986	0.0137225	0.0113942	0.0149967	0.0142675	0.0133633	0.0146247	0.0144003	0.0149967	0.0142675	0.0133633	0.0146247	0.0144003	0.0149967	0.0142675	0.0133633	0.0146247	0.0144003	0.0149967	0.0142675	0.0133633	0.0146247	0.0144003	0.00807083	0.00794139	0.0136928	0.00518528
442	0.00726444	0.0208167	0.0144864	0.0135147	0.0225103	0.00383083	0.0097425	0.00750056	0.0093275	0.0100953	0.00383083	0.0097425	0.00750056	0.0093275	0.0100953	0.00383083	0.0097425	0.00750056	0.0093275	0.0100953	0.0101983	0.0108681	0.0111278	0.0137803	0.0116569	0.014555	0.0138	0.0131106	0.0144747	0.01393	0.014555	0.0138	0.0131106	0.0144747	0.01393	0.014555	0.0138	0.0131106	0.0144747	0.01393	0.014555	0.0138	0.0131106	0.0144747	0.01393	0.00833944	0.00816889	0.0140547	0.00534945
443	0.00727167	0.0213144	0.0145411	0.0137292	0.0226075	0.00384556	0.010045	0.00744056	0.009445	0.0102283	0.00384556	0.010045	0.00744056	0.009445	0.0102283	0.00384556	0.010045	0.00744056	0.009445	0.0102283	0.0103933	0.011198	0.0113355	0.0140164	0.0119817	0.0145294	0.0137253	0.0130181	0.0143495	0.0137561	0.0145294	0.0137253	0.0130181	0.0143495	0.0137561	0.0145294	0.0137253	0.0130181	0.0143495	0.0137561	0.0145294	0.0137253	0.0130181	0.0143495	0.0137561	0.00883556	0.00822528	0.0146019	0.00537778
444	0.00733	0.0219728	0.0150211	0.0141833	0.0230592	0.00431972	0.0107383	0.00770056	0.00974	0.0104542	0.00431972	0.0107383	0.00770056	0.00974	0.0104542	0.00431972	0.0107383	0.00770056	0.00974	0.0104542	0.01063	0.0113664	0.0113397	0.0139864	0.0121392	0.0148994	0.0140886	0.0134706	0.0146686	0.0141303	0.0148994	0.0140886	0.0134706	0.0146686	0.0141303	0.0148994	0.0140886	0.0134706	0.0146686	0.0141303	0.0148994	0.0140886	0.0134706	0.0146686	0.0141303	0.00930972	0.00852361	0.0148544	0.00549028
445	0.00756111	0.0225705	0.0155856	0.0148233	0.0238403	0.00466861	0.0111617	0.00774056	0.00996222	0.0107053	0.00466861	0.0111617	0.00774056	0.00996222	0.0107053	0.00466861	0.0111617	0.00774056	0.00996222	0.0107053	0.0110089	0.0114808	0.011653	0.0141841	0.0124747	0.0156928	0.0150019	0.0141539	0.0153853	0.0148547	0.0156928	0.0150019	0.0141539	0.0153853	0.0148547	0.0156928	0.0150019	0.0141539	0.0153853	0.0148547	0.0156928	0.0150019	0.0141539	0.0153853	0.0148547	0.00942194	0.00880806	0.0150811	0.00553806
446	0.00784639	0.0227061	0.0159614	0.0153664	0.02426	0.00482445	0.0113261	0.00787417	0.0101914	0.0109361	0.00482445	0.0113261	0.00787417	0.0101914	0.0109361	0.00482445	0.0113261	0.00787417	0.0101914	0.0109361	0.0113761	0.0117514	0.0119003	0.0145886	0.0128778	0.0163847	0.0157494	0.0147744	0.0160775	0.0158628	0.0163847	0.0157494	0.0147744	0.0160775	0.0158628	0.0163847	0.0157494	0.0147744	0.0160775	0.0158628	0.0163847	0.0157494	0.0147744	0.0160775	0.0158628	0.00954083	0.00895722	0.0153481	0.00574417
447	0.00802111	0.0230247	0.0160981	0.0156431	0.0243839	0.00470167	0.0116192	0.00817528	0.0103097	0.0111658	0.00470167	0.0116192	0.00817528	0.0103097	0.0111658	0.00470167	0.0116192	0.00817528	0.0103097	0.0111658	0.0114731	0.0116811	0.0121655	0.0148019	0.01324	0.0166336	0.0160697	0.0151772	0.0162889	0.0160564	0.0166336	0.0160697	0.0151772	0.0162889	0.0160564	0.0166336	0.0160697	0.0151772	0.0162889	0.0160564	0.0166336	0.0160697	0.0151772	0.0162889	0.0160564	0.00964472	0.00901028	0.0157228	0.00590333
448	0.00817167	0.0233639	0.0162922	0.0157583	0.0246181	0.00488972	0.0119711	0.00837944	0.0105294	0.0114725	0.00488972	0.0119711	0.00837944	0.0105294	0.0114725	0.00488972	0.0119711	0.00837944	0.0105294	0.0114725	0.0117172	0.0118675	0.0124119	0.0149786	0.0135419	0.0166433	0.0158386	0.0150611	0.015947	0.0158253	0.0166433	0.0158386	0.0150611	0.015947	0.0158253	0.0166433	0.0158386	0.0150611	0.015947	0.0158253	0.0166433	0.0158386	0.0150611	0.015947	0.0158253	0.00997417	0.0092325	0.0159978	0.00596194
449	0.008425	0.0236128	0.0166511	0.015835	0.0248092	0.00524806	0.012515	0.00846056	0.0108967	0.0117125	0.00524806	0.012515	0.00846056	0.0108967	0.0117125	0.00524806	0.012515	0.00846056	0.0108967	0.0117125	0.011955	0.0120314	0.0124964	0.0148414	0.0135508	0.0162911	0.0152069	0.0147672	0.015242	0.0150719	0.0162911	0.0152069	0.0147672	0.015242	0.0150719	0.0162911	0.0152069	0.0147672	0.015242	0.0150719	0.0162911	0.0152069	0.0147672	0.015242	0.0150719	0.0101297	0.00946694	0.0162428	0.00603694
450	0.00847833	0.0236844	0.0168161	0.0158611	0.0250664	0.00556028	0.0129289	0.00835111	0.0110011	0.0114453	0.00556028	0.0129289	0.00835111	0.0110011	0.0114453	0.00556028	0.0129289	0.00835111	0.0110011	0.0114453	0.0121417	0.0120603	0.0122103	0.0146002	0.0135853	0.0162211	0.0149531	0.0143383	0.0147325	0.0144558	0.0162211	0.0149531	0.0143383	0.0147325	0.0144558	0.0162211	0.0149531	0.0143383	0.0147325	0.0144558	0.0162211	0.0149531	0.0143383	0.0147325	0.0144558	0.0101375	0.00946917	0.016295	0.00614306
451	0.00833111	0.0238772	0.0169961	0.0162133	0.0252414	0.00575917	0.0134364	0.00855389	0.0111656	0.0115739	0.00575917	0.0134364	0.00855389	0.0111656	0.0115739	0.00575917	0.0134364	0.00855389	0.0111656	0.0115739	0.0121447	0.0120472	0.0120791	0.0145041	0.0135933	0.0161633	0.0148947	0.0142322	0.0148856	0.0143203	0.0161633	0.0148947	0.0142322	0.0148856	0.0143203	0.0161633	0.0148947	0.0142322	0.0148856	0.0143203	0.0161633	0.0148947	0.0142322	0.0148856	0.0143203	0.00999333	0.00922472	0.0162269	0.00597528
452	0.00834167	0.0242425	0.0170586	0.0165036	0.0255086	0.00578778	0.0140528	0.00888	0.0116117	0.0118011	0.00578778	0.0140528	0.00888	0.0116117	0.0118011	0.00578778	0.0140528	0.00888	0.0116117	0.0118011	0.0119242	0.0118422	0.0118875	0.0143586	0.0132183	0.0158819	0.0147056	0.0140203	0.0147286	0.0142564	0.0158819	0.0147056	0.0140203	0.0147286	0.0142564	0.0158819	0.0147056	0.0140203	0.0147286	0.0142564	0.0158819	0.0147056	0.0140203	0.0147286	0.0142564	0.0102767	0.00917028	0.0162797	0.00586444
453	0.0083475	0.0246078	0.0173628	0.01665	0.0253592	0.00617389	0.0147608	0.00933056	0.0118333	0.0121375	0.00617389	0.0147608	0.00933056	0.0118333	0.0121375	0.00617389	0.0147608	0.00933056	0.0118333	0.0121375	0.0121125	0.0118589	0.0118597	0.0141239	0.01307	0.0153461	0.0141653	0.0134681	0.0140253	0.0137894	0.0153461	0.0141653	0.0134681	0.0140253	0.0137894	0.0153461	0.0141653	0.0134681	0.0140253	0.0137894	0.0153461	0.0141653	0.0134681	0.0140253	0.0137894	0.0104514	0.00914528	0.0165403	0.00582944
454	0.00862944	0.0252539	0.0174606	0.0166319	0.0253769	0.00644695	0.0152383	0.00944195	0.0116883	0.0117778	0.00644695	0.0152383	0.00944195	0.0116883	0.0117778	0.00644695	0.0152383	0.00944195	0.0116883	0.0117778	0.0123447	0.0116764	0.01166	0.014008	0.01299	0.0147219	0.013873	0.0127444	0.0135731	0.0131625	0.0147219	0.013873	0.0127444	0.0135731	0.0131625	0.0147219	0.013873	0.0127444	0.0135731	0.0131625	0.0147219	0.013873	0.0127444	0.0135731	0.0131625	0.0107833	0.00917944	0.0165867	0.00564333
455	0.00877	0.0257739	0.0176544	0.0168911	0.0254847	0.00638306	0.0151383	0.00940056	0.0117956	0.0118342	0.00638306	0.0151383	0.00940056	0.0117956	0.0118342	0.00638306	0.0151383	0.00940056	0.0117956	0.0118342	0.0124356	0.0116786	0.0114952	0.0141541	0.0132503	0.0144894	0.0138619	0.0125239	0.0136153	0.0128136	0.0144894	0.0138619	0.0125239	0.0136153	0.0128136	0.0144894	0.0138619	0.0125239	0.0136153	0.0128136	0.0144894	0.0138619	0.0125239	0.0136153	0.0128136	0.0106308	0.0090625	0.0163544	0.00542139
456	0.00896222	0.0262372	0.0179533	0.0173722	0.0260136	0.00657528	0.015125	0.00931056	0.0118867	0.0120597	0.00657528	0.015125	0.00931056	0.0118867	0.0120597	0.00657528	0.015125	0.00931056	0.0118867	0.0120597	0.0124878	0.0120197	0.0113986	0.0142741	0.0135014	0.0147472	0.0139675	0.0128106	0.013602	0.0130158	0.0147472	0.0139675	0.0128106	0.013602	0.0130158	0.0147472	0.0139675	0.0128106	0.013602	0.0130158	0.0147472	0.0139675	0.0128106	0.013602	0.0130158	0.0107708	0.00922694	0.0165644	0.00545694
457	0.00904	0.0269994	0.0180844	0.0177967	0.0263525	0.00675972	0.0151283	0.00931389	0.0122767	0.0122942	0.00675972	0.0151283	0.00931389	0.0122767	0.0122942	0.00675972	0.0151283	0.00931389	0.0122767	0.0122942	0.0128033	0.0126564	0.011743	0.014613	0.0141358	0.0157128	0.0146086	0.0139939	0.0144486	0.0139603	0.0157128	0.0146086	0.0139939	0.0144486	0.0139603	0.0157128	0.0146086	0.0139939	0.0144486	0.0139603	0.0157128	0.0146086	0.0139939	0.0144486	0.0139603	0.011113	0.00955361	0.0172344	0.00580694
458	0.00880222	0.0272594	0.01814	0.0177744	0.0265869	0.00652972	0.0150417	0.00912167	0.0126178	0.0123886	0.00652972	0.0150417	0.00912167	0.0126178	0.0123886	0.00652972	0.0150417	0.00912167	0.0126178	0.0123886	0.01296	0.0128275	0.0119041	0.0146786	0.0146336	0.0166439	0.0157531	0.015155	0.0158075	0.0153881	0.0166439	0.0157531	0.015155	0.0158075	0.0153881	0.0166439	0.0157531	0.015155	0.0158075	0.0153881	0.0166439	0.0157531	0.015155	0.0158075	0.0153881	0.0115497	0.00998472	0.0179544	0.00632472
459	0.00883778	0.0274639	0.0185744	0.0180789	0.0272136	0.0065175	0.0153717	0.00937056	0.0129111	0.0127242	0.0065175	0.0153717	0.00937056	0.0129111	0.0127242	0.0065175	0.0153717	0.00937056	0.0129111	0.0127242	0.0133678	0.0130919	0.0122264	0.0149808	0.0148136	0.0175039	0.0167008	0.015965	0.0167764	0.0162803	0.0175039	0.0167008	0.015965	0.0167764	0.0162803	0.0175039	0.0167008	0.015965	0.0167764	0.0162803	0.0175039	0.0167008	0.015965	0.0167764	0.0162803	0.0119142	0.0103814	0.0181678	0.00668472
460	0.00906667	0.0272294	0.0188611	0.0184233	0.0275725	0.00657972	0.0154783	0.00941389	0.0128533	0.0125275	0.00657972	0.0154783	0.00941389	0.0128533	0.0125275	0.00657972	0.0154783	0.00941389	0.0128533	0.0125275	0.0133767	0.0127897	0.0122797	0.014883	0.0148425	0.0173528	0.0165819	0.0155639	0.016502	0.0162203	0.0173528	0.0165819	0.0155639	0.016502	0.0162203	0.0173528	0.0165819	0.0155639	0.016502	0.0162203	0.0173528	0.0165819	0.0155639	0.016502	0.0162203	0.0122131	0.0105169	0.0183478	0.00697361
461	0.00957111	0.0270217	0.01905	0.0186711	0.0276214	0.00642306	0.0154972	0.00910722	0.01267	0.0122553	0.00642306	0.0154972	0.00910722	0.01267	0.0122553	0.00642306	0.0154972	0.00910722	0.01267	0.0122553	0.0136	0.0128164	0.0123908	0.0149197	0.0149047	0.0165494	0.0159197	0.0148228	0.0154742	0.0153858	0.0165494	0.0159197	0.0148228	0.0154742	0.0153858	0.0165494	0.0159197	0.0148228	0.0154742	0.0153858	0.0165494	0.0159197	0.0148228	0.0154742	0.0153858	0.0121308	0.0102958	0.0183178	0.0068125
462	0.00961111	0.0271906	0.01907	0.01853	0.0273314	0.00647861	0.0154183	0.00890611	0.0124156	0.0120531	0.00647861	0.0154183	0.00890611	0.0124156	0.0120531	0.00647861	0.0154183	0.00890611	0.0124156	0.0120531	0.0135689	0.0126586	0.0123008	0.0146241	0.0147314	0.0158361	0.0151553	0.0139539	0.0144264	0.0143047	0.0158361	0.0151553	0.0139539	0.0144264	0.0143047	0.0158361	0.0151553	0.0139539	0.0144264	0.0143047	0.0158361	0.0151553	0.0139539	0.0144264	0.0143047	0.0122064	0.010208	0.0183567	0.00660028
463	0.00964	0.0281428	0.0190878	0.01872	0.0272292	0.00647639	0.0151883	0.00867056	0.0123133	0.0119575	0.00647639	0.0151883	0.00867056	0.0123133	0.0119575	0.00647639	0.0151883	0.00867056	0.0123133	0.0119575	0.01327	0.0124764	0.0118397	0.0140464	0.0143025	0.0151361	0.0142553	0.0133306	0.0134153	0.0131369	0.0151361	0.0142553	0.0133306	0.0134153	0.0131369	0.0151361	0.0142553	0.0133306	0.0134153	0.0131369	0.0151361	0.0142553	0.0133306	0.0134153	0.0131369	0.0121664	0.0101003	0.0181678	0.00627695
464	0.00952111	0.028635	0.01917	0.0187444	0.027068	0.00653972	0.0154483	0.00891056	0.0125044	0.0121008	0.00653972	0.0154483	0.00891056	0.0125044	0.0121008	0.00653972	0.0154483	0.00891056	0.0125044	0.0121008	0.0132155	0.0123564	0.011473	0.013833	0.0142836	0.014785	0.0140453	0.0130061	0.0133231	0.0128569	0.014785	0.0140453	0.0130061	0.0133231	0.0128569	0.014785	0.0140453	0.0130061	0.0133231	0.0128569	0.014785	0.0140453	0.0130061	0.0133231	0.0128569	0.0125208	0.0102069	0.0181611	0.00627139
465	0.00948555	0.0285839	0.01924	0.0187389	0.0272047	0.00663195	0.0154372	0.00924611	0.0126422	0.0122975	0.00663195	0.0154372	0.00924611	0.0126422	0.0122975	0.00663195	0.0154372	0.00924611	0.0126422	0.0122975	0.0133811	0.0123642	0.0117241	0.0139775	0.0145958	0.0148661	0.0140919	0.0130594	0.0133764	0.0130403	0.0148661	0.0140919	0.0130594	0.0133764	0.0130403	0.0148661	0.0140919	0.0130594	0.0133764	0.0130403	0.0148661	0.0140919	0.0130594	0.0133764	0.0130403	0.0123964	0.0101058	0.0178367	0.00616583
466	0.00954	0.0286161	0.0195545	0.0186933	0.0275325	0.00679972	0.0159483	0.00929389	0.0129067	0.0126108	0.00679972	0.0159483	0.00929389	0.0129067	0.0126108	0.00679972	0.0159483	0.00929389	0.0129067	0.0126108	0.0135267	0.0124364	0.011823	0.014063	0.0145025	0.0150061	0.0140219	0.0133272	0.0133153	0.0131303	0.0150061	0.0140219	0.0133272	0.0133153	0.0131303	0.0150061	0.0140219	0.0133272	0.0133153	0.0131303	0.0150061	0.0140219	0.0133272	0.0133153	0.0131303	0.0123531	0.0101536	0.0179678	0.00617361
467	0.00971778	0.0287539	0.01963	0.0188297	0.0279114	0.00658611	0.01605	0.00912083	0.0127261	0.0126594	0.00658611	0.01605	0.00912083	0.0127261	0.0126594	0.00658611	0.01605	0.00912083	0.0127261	0.0126594	0.0134583	0.0124733	0.0116525	0.0142908	0.0144481	0.0150025	0.0138742	0.0132897	0.0132761	0.0131647	0.0150025	0.0138742	0.0132897	0.0132761	0.0131647	0.0150025	0.0138742	0.0132897	0.0132761	0.0131647	0.0150025	0.0138742	0.0132897	0.0132761	0.0131647	0.0121875	0.01004	0.0181889	0.00596083
468	0.0099975	0.0293519	0.0198619	0.0192483	0.0278525	0.00676889	0.0161158	0.00928222	0.0126267	0.0125292	0.00676889	0.0161158	0.00928222	0.0126267	0.0125292	0.00676889	0.0161158	0.00928222	0.0126267	0.0125292	0.0133933	0.0124522	0.0114389	0.0143147	0.01449	0.0146261	0.0138194	0.0130481	0.0130536	0.0130686	0.0146261	0.0138194	0.0130481	0.0130536	0.0130686	0.0146261	0.0138194	0.0130481	0.0130536	0.0130686	0.0146261	0.0138194	0.0130481	0.0130536	0.0130686	0.0121839	0.0100894	0.0180028	0.00598028
469	0.0100661	0.029683	0.0198903	0.0193494	0.0278039	0.00652528	0.0159489	0.009285	0.0125561	0.0123264	0.00652528	0.0159489	0.009285	0.0125561	0.0123264	0.00652528	0.0159489	0.009285	0.0125561	0.0123264	0.0133653	0.0123533	0.0114227	0.0139744	0.0142953	0.0142206	0.0135497	0.0126628	0.0128292	0.0127153	0.0142206	0.0135497	0.0126628	0.0128292	0.0127153	0.0142206	0.0135497	0.0126628	0.0128292	0.0127153	0.0142206	0.0135497	0.0126628	0.0128292	0.0127153	0.0123456	0.00994944	0.0179444	0.0059325
470	0.00996472	0.0305425	0.0199397	0.0194758	0.0278958	0.006555	0.0159414	0.00931139	0.0126628	0.0124578	0.006555	0.0159414	0.00931139	0.0126628	0.0124578	0.006555	0.0159414	0.00931139	0.0126628	0.0124578	0.0132725	0.012303	0.0115411	0.0136139	0.0141119	0.0143319	0.0137328	0.0127586	0.0129259	0.0127361	0.0143319	0.0137328	0.0127586	0.0129259	0.0127361	0.0143319	0.0137328	0.0127586	0.0129259	0.0127361	0.0143319	0.0137328	0.0127586	0.0129259	0.0127361	0.0124519	0.0101183	0.0180219	0.00589917
471	0.0102072	0.0310489	0.0200644	0.0194472	0.0283558	0.00661972	0.0158833	0.00899445	0.0128328	0.0125308	0.00661972	0.0158833	0.00899445	0.0128328	0.0125308	0.00661972	0.0158833	0.00899445	0.0128328	0.0125308	0.0134106	0.0123369	0.011723	0.0136597	0.0141019	0.0147544	0.0140808	0.0130944	0.0133042	0.0129853	0.0147544	0.0140808	0.0130944	0.0133042	0.0129853	0.0147544	0.0140808	0.0130944	0.0133042	0.0129853	0.0147544	0.0140808	0.0130944	0.0133042	0.0129853	0.0126075	0.0103697	0.0184717	0.00600806
472	0.0100467	0.0312978	0.0200144	0.0193533	0.0285475	0.00697806	0.01609	0.00911056	0.0131417	0.0127458	0.00697806	0.01609	0.00911056	0.0131417	0.0127458	0.00697806	0.01609	0.00911056	0.0131417	0.0127458	0.0139022	0.012528	0.0118714	0.013953	0.0143636	0.0154083	0.0147714	0.0137744	0.0138681	0.0134781	0.0154083	0.0147714	0.0137744	0.0138681	0.0134781	0.0154083	0.0147714	0.0137744	0.0138681	0.0134781	0.0154083	0.0147714	0.0137744	0.0138681	0.0134781	0.0127353	0.0104036	0.0187739	0.00611861
473	0.0100983	0.0313511	0.0201078	0.019755	0.0286175	0.00726806	0.0165083	0.00952722	0.0133967	0.0129208	0.00726806	0.0165083	0.00952722	0.0133967	0.0129208	0.00726806	0.0165083	0.00952722	0.0133967	0.0129208	0.0143317	0.012953	0.0120347	0.0145314	0.0148592	0.0157528	0.0152269	0.0142206	0.0143353	0.0140853	0.0157528	0.0152269	0.0142206	0.0143353	0.0140853	0.0157528	0.0152269	0.0142206	0.0143353	0.0140853	0.0157528	0.0152269	0.0142206	0.0143353	0.0140853	0.0127747	0.0105836	0.0187528	0.00626361
474	0.01028	0.0316517	0.0202806	0.0198747	0.0289303	0.00741806	0.0164339	0.009665	0.0136494	0.0132106	0.00741806	0.0164339	0.009665	0.0136494	0.0132106	0.00741806	0.0164339	0.009665	0.0136494	0.0132106	0.0145519	0.013385	0.0123922	0.0149102	0.0154186	0.0156858	0.0152606	0.0143867	0.0145564	0.0141542	0.0156858	0.0152606	0.0143867	0.0145564	0.0141542	0.0156858	0.0152606	0.0143867	0.0145564	0.0141542	0.0156858	0.0152606	0.0143867	0.0145564	0.0141542	0.0130239	0.0107139	0.0189414	0.00642972
475	0.0104817	0.0322236	0.0206486	0.0200533	0.0292025	0.00746222	0.0164667	0.00973722	0.0134817	0.0134267	0.00746222	0.0164667	0.00973722	0.0134817	0.0134267	0.00746222	0.0164667	0.00973722	0.0134817	0.0134267	0.0143908	0.0135289	0.012473	0.0148622	0.0155675	0.0160778	0.0156011	0.0146172	0.015062	0.0145961	0.0160778	0.0156011	0.0146172	0.015062	0.0145961	0.0160778	0.0156011	0.0146172	0.015062	0.0145961	0.0160778	0.0156011	0.0146172	0.015062	0.0145961	0.0131989	0.0108761	0.0194878	0.00663111
476	0.0102456	0.0325961	0.0207111	0.0202867	0.0293958	0.00736195	0.016555	0.00985056	0.0133178	0.0132719	0.00736195	0.016555	0.00985056	0.0133178	0.0132719	0.00736195	0.016555	0.00985056	0.0133178	0.0132719	0.0143578	0.0134631	0.0124197	0.014813	0.0157047	0.0166494	0.0162286	0.0151017	0.0156731	0.0152169	0.0166494	0.0162286	0.0151017	0.0156731	0.0152169	0.0166494	0.0162286	0.0151017	0.0156731	0.0152169	0.0166494	0.0162286	0.0151017	0.0156731	0.0152169	0.0133597	0.0110936	0.0200556	0.0070225
477	0.01021	0.0327228	0.0209778	0.02081	0.0297492	0.00738639	0.0164783	0.0100906	0.0138433	0.0131975	0.00738639	0.0164783	0.0100906	0.0138433	0.0131975	0.00738639	0.0164783	0.0100906	0.0138433	0.0131975	0.01429	0.0135764	0.0124497	0.0147564	0.0158825	0.0172361	0.0169353	0.0158206	0.0162953	0.0158169	0.0172361	0.0169353	0.0158206	0.0162953	0.0158169	0.0172361	0.0169353	0.0158206	0.0162953	0.0158169	0.0172361	0.0169353	0.0158206	0.0162953	0.0158169	0.0134564	0.0111603	0.0202578	0.00733694
478	0.0101017	0.0329214	0.0213089	0.0209864	0.0299339	0.00728445	0.0166467	0.0101889	0.01434	0.0133722	0.00728445	0.0166467	0.0101889	0.01434	0.0133722	0.00728445	0.0166467	0.0101889	0.01434	0.0133722	0.0147436	0.0139542	0.0128366	0.0151675	0.0160653	0.0178856	0.0173358	0.0165217	0.0169231	0.0165367	0.0178856	0.0173358	0.0165217	0.0169231	0.0165367	0.0178856	0.0173358	0.0165217	0.0169231	0.0165367	0.0178856	0.0173358	0.0165217	0.0169231	0.0165367	0.0135903	0.0113869	0.0206319	0.00794945
479	0.0102908	0.0331978	0.0214461	0.0210883	0.0302308	0.00742556	0.0168083	0.0105272	0.0147283	0.0138708	0.00742556	0.0168083	0.0105272	0.0147283	0.0138708	0.00742556	0.0168083	0.0105272	0.0147283	0.0138708	0.01531	0.0146155	0.013543	0.0159105	0.0168925	0.0187728	0.0179011	0.0172981	0.0177511	0.0174194	0.0187728	0.0179011	0.0172981	0.0177511	0.0174194	0.0187728	0.0179011	0.0172981	0.0177511	0.0174194	0.0187728	0.0179011	0.0172981	0.0177511	0.0174194	0.0135097	0.0115511	0.0206144	0.00797778
480	0.0104506	0.0337517	0.0214128	0.0213539	0.0305525	0.0075775	0.0170611	0.0105756	0.0149017	0.0141647	0.0075775	0.0170611	0.0105756	0.0149017	0.0141647	0.0075775	0.0170611	0.0105756	0.0149017	0.0141647	0.0157806	0.0153358	0.0140352	0.0164747	0.0178353	0.0200156	0.0192031	0.0183967	0.019182	0.0190525	0.0200156	0.0192031	0.0183967	0.019182	0.0190525	0.0200156	0.0192031	0.0183967	0.019182	0.0190525	0.0200156	0.0192031	0.0183967	0.019182	0.0190525	0.0136431	0.0119664	0.0212289	0.00848194
481	0.0105783	0.0349956	0.0217028	0.0218692	0.0312853	0.00759278	0.0171181	0.0108203	0.0153469	0.0144547	0.00759278	0.0171181	0.0108203	0.0153469	0.0144547	0.00759278	0.0171181	0.0108203	0.0153469	0.0144547	0.0161772	0.0160467	0.0146966	0.0171828	0.0191103	0.0219897	0.0213025	0.0203281	0.0215383	0.0212778	0.0219897	0.0213025	0.0203281	0.0215383	0.0212778	0.0219897	0.0213025	0.0203281	0.0215383	0.0212778	0.0219897	0.0213025	0.0203281	0.0215383	0.0212778	0.0139053	0.012245	0.0219764	0.00919555
482	0.01049	0.0369411	0.0222914	0.0224919	0.0323575	0.00748611	0.0173136	0.0110356	0.0156889	0.0148622	0.00748611	0.0173136	0.0110356	0.0156889	0.0148622	0.00748611	0.0173136	0.0110356	0.0156889	0.0148622	0.0167058	0.0168003	0.0154216	0.018028	0.0201922	0.0238108	0.0234686	0.0222558	0.0238458	0.0235594	0.0238108	0.0234686	0.0222558	0.0238458	0.0235594	0.0238108	0.0234686	0.0222558	0.0238458	0.0235594	0.0238108	0.0234686	0.0222558	0.0238458	0.0235594	0.0144222	0.0127458	0.0226425	0.00976445
483	0.0107156	0.0379794	0.0228267	0.0232233	0.0334114	0.00732861	0.0174717	0.0112106	0.01612	0.0151319	0.00732861	0.0174717	0.0112106	0.01612	0.0151319	0.00732861	0.0174717	0.0112106	0.01612	0.0151319	0.0172411	0.0171319	0.0159686	0.0185797	0.0207047	0.0246439	0.0244153	0.0232161	0.0249064	0.0244858	0.0246439	0.0244153	0.0232161	0.0249064	0.0244858	0.0246439	0.0244153	0.0232161	0.0249064	0.0244858	0.0246439	0.0244153	0.0232161	0.0249064	0.0244858	0.0146553	0.0130047	0.0229033	0.0100103
484	0.010915	0.0368694	0.023027	0.02371	0.0336608	0.00750139	0.0178225	0.0113764	0.016275	0.0152317	0.00750139	0.0178225	0.0113764	0.016275	0.0152317	0.00750139	0.0178225	0.0113764	0.016275	0.0152317	0.0174867	0.0172164	0.0162189	0.018893	0.0209533	0.0247411	0.0243478	0.0232872	0.0249711	0.0246344	0.0247411	0.0243478	0.0232872	0.0249711	0.0246344	0.0247411	0.0243478	0.0232872	0.0249711	0.0246344	0.0247411	0.0243478	0.0232872	0.0249711	0.0246344	0.0148672	0.0132069	0.0231786	0.0101444
485	0.0110711	0.0354093	0.0230841	0.0237363	0.0334783	0.00760496	0.0180181	0.011342	0.016261	0.0151838	0.00760496	0.0180181	0.011342	0.016261	0.0151838	0.00760496	0.0180181	0.011342	0.016261	0.0151838	0.0178457	0.0173412	0.0164483	0.0191986	0.0212534	0.0246027	0.0239519	0.0231434	0.0246767	0.0244447	0.0246027	0.0239519	0.0231434	0.0246767	0.0244447	0.0246027	0.0239519	0.0231434	0.0246767	0.0244447	0.0246027	0.0239519	0.0231434	0.0246767	0.0244447	0.0151447	0.0133803	0.0235149	0.0102829
486	0.0109851	0.0356513	0.0231501	0.0236897	0.0333477	0.00767296	0.0181752	0.011122	0.0161599	0.0151426	0.00767296	0.0181752	0.011122	0.0161599	0.0151426	0.00767296	0.0181752	0.011122	0.0161599	0.0151426	0.0181703	0.017393	0.0164711	0.0192364	0.0214542	0.0243575	0.0238538	0.023022	0.0244902	0.0241901	0.0243575	0.0238538	0.023022	0.0244902	0.0241901	0.0243575	0.0238538	0.023022	0.0244902	0.0241901	0.0243575	0.0238538	0.023022	0.0244902	0.0241901	0.0155821	0.0135288	0.0237246	0.0104572
487	0.01108	0.0369286	0.0234458	0.0238964	0.0337153	0.00771445	0.0183064	0.0111094	0.0162022	0.0153253	0.00771445	0.0183064	0.0111094	0.0162022	0.0153253	0.00771445	0.0183064	0.0111094	0.0162022	0.0153253	0.0181711	0.0173361	0.0163214	0.0191861	0.0214231	0.0241592	0.0238664	0.0228228	0.0243372	0.0240792	0.0241592	0.0238664	0.0228228	0.0243372	0.0240792	0.0241592	0.0238664	0.0228228	0.0243372	0.0240792	0.0241592	0.0238664	0.0228228	0.0243372	0.0240792	0.0159125	0.0136786	0.023778	0.0105058
488	0.0112689	0.0364283	0.0236667	0.0241022	0.0337147	0.00799528	0.0185861	0.0113406	0.0162067	0.0152642	0.00799528	0.0185861	0.0113406	0.0162067	0.0152642	0.00799528	0.0185861	0.0113406	0.0162067	0.0152642	0.0180611	0.0171775	0.016113	0.0190364	0.0212303	0.0238806	0.0235653	0.0225039	0.0238653	0.023627	0.0238806	0.0235653	0.0225039	0.0238653	0.023627	0.0238806	0.0235653	0.0225039	0.0238653	0.023627	0.0238806	0.0235653	0.0225039	0.0238653	0.023627	0.0161519	0.0137114	0.0238489	0.0104547
489	0.01158	0.0359528	0.0238319	0.0243733	0.0338525	0.00827972	0.0190875	0.0114714	0.0164642	0.0152742	0.00827972	0.0190875	0.0114714	0.0164642	0.0152742	0.00827972	0.0190875	0.0114714	0.0164642	0.0152742	0.0184517	0.0173805	0.0163705	0.019123	0.0214775	0.0238619	0.0232561	0.0223147	0.0235611	0.0234494	0.0238619	0.0232561	0.0223147	0.0235611	0.0234494	0.0238619	0.0232561	0.0223147	0.0235611	0.0234494	0.0238619	0.0232561	0.0223147	0.0235611	0.0234494	0.0164814	0.0137744	0.0240111	0.0104336
490	0.0117878	0.037085	0.0240722	0.0246778	0.0341669	0.00857972	0.0197672	0.0116133	0.0167672	0.0154236	0.00857972	0.0197672	0.0116133	0.0167672	0.0154236	0.00857972	0.0197672	0.0116133	0.0167672	0.0154236	0.0187305	0.0175475	0.0163303	0.018883	0.0218064	0.0240206	0.0233858	0.0223772	0.0235747	0.0235058	0.0240206	0.0233858	0.0223772	0.0235747	0.0235058	0.0240206	0.0233858	0.0223772	0.0235747	0.0235058	0.0240206	0.0233858	0.0223772	0.0235747	0.0235058	0.0169064	0.0138414	0.0242372	0.0104569
491	0.0117417	0.0378233	0.0243869	0.0250708	0.0345103	0.00882945	0.0205311	0.0119019	0.0171069	0.0158611	0.00882945	0.0205311	0.0119019	0.0171069	0.0158611	0.00882945	0.0205311	0.0119019	0.0171069	0.0158611	0.0188083	0.0175725	0.0160502	0.018605	0.0220342	0.0239964	0.0234644	0.0223319	0.0236003	0.02345	0.0239964	0.0234644	0.0223319	0.0236003	0.02345	0.0239964	0.0234644	0.0223319	0.0236003	0.02345	0.0239964	0.0234644	0.0223319	0.0236003	0.02345	0.0174117	0.0140981	0.0244572	0.0106092
492	0.01195	0.0372628	0.0248378	0.02555	0.0348792	0.00933639	0.0212183	0.0121306	0.0173433	0.0160875	0.00933639	0.0212183	0.0121306	0.0173433	0.0160875	0.00933639	0.0212183	0.0121306	0.0173433	0.0160875	0.01887	0.0173264	0.0158497	0.0184464	0.0222025	0.0234761	0.0229253	0.0217106	0.0229453	0.0228269	0.0234761	0.0229253	0.0217106	0.0229453	0.0228269	0.0234761	0.0229253	0.0217106	0.0229453	0.0228269	0.0234761	0.0229253	0.0217106	0.0229453	0.0228269	0.0178164	0.0142603	0.0247778	0.0105969
493	0.012412	0.0366228	0.0253418	0.026122	0.0349892	0.0100664	0.0221363	0.0123006	0.0176753	0.0162355	0.0100664	0.0221363	0.0123006	0.0176753	0.0162355	0.0100664	0.0221363	0.0123006	0.0176753	0.0162355	0.019276	0.0171644	0.0158537	0.0185484	0.0223485	0.0226861	0.0219733	0.0209466	0.0220553	0.0220649	0.0226861	0.0219733	0.0209466	0.0220553	0.0220649	0.0226861	0.0219733	0.0209466	0.0220553	0.0220649	0.0226861	0.0219733	0.0209466	0.0220553	0.0220649	0.0183024	0.0143643	0.0249818	0.0104729
494	0.0127722	0.0375983	0.02558	0.0264506	0.0350158	0.0106847	0.0232444	0.0122883	0.0181517	0.0165369	0.0106847	0.0232444	0.0122883	0.0181517	0.0165369	0.0106847	0.0232444	0.0122883	0.0181517	0.0165369	0.0196022	0.0170825	0.0156908	0.0184186	0.0226131	0.0222844	0.0213792	0.0203939	0.0213081	0.0216197	0.0222844	0.0213792	0.0203939	0.0213081	0.0216197	0.0222844	0.0213792	0.0203939	0.0213081	0.0216197	0.0222844	0.0213792	0.0203939	0.0213081	0.0216197	0.0188625	0.0144447	0.0253067	0.0103758
495	0.0128667	0.0391128	0.0260794	0.0270142	0.0353292	0.0112497	0.0244125	0.0124439	0.0186675	0.0167367	0.0112497	0.0244125	0.0124439	0.0186675	0.0167367	0.0112497	0.0244125	0.0124439	0.0186675	0.0167367	0.0199367	0.0174531	0.015613	0.0183922	0.023165	0.0223944	0.0213411	0.0201347	0.0211278	0.0214269	0.0223944	0.0213411	0.0201347	0.0211278	0.0214269	0.0223944	0.0213411	0.0201347	0.0211278	0.0214269	0.0223944	0.0213411	0.0201347	0.0211278	0.0214269	0.0196731	0.0146944	0.0256644	0.0105244
496	0.01309	0.0400039	0.0268789	0.0275756	0.0359425	0.0118997	0.0256528	0.0129172	0.0192456	0.0171053	0.0118997	0.0256528	0.0129172	0.0192456	0.0171053	0.0118997	0.0256528	0.0129172	0.0192456	0.0171053	0.0202378	0.0176908	0.0157508	0.0180808	0.0237825	0.0226361	0.0215131	0.0204128	0.021182	0.0214903	0.0226361	0.0215131	0.0204128	0.021182	0.0214903	0.0226361	0.0215131	0.0204128	0.021182	0.0214903	0.0226361	0.0215131	0.0204128	0.021182	0.0214903	0.0206131	0.0150314	0.0261478	0.0107892
497	0.013296	0.0406876	0.0275646	0.0282574	0.0366363	0.0126444	0.0269426	0.0134651	0.0196268	0.0174852	0.0126444	0.0269426	0.0134651	0.0196268	0.0174852	0.0126444	0.0269426	0.0134651	0.0196268	0.0174852	0.0206709	0.017927	0.01599	0.0180775	0.0244865	0.0230478	0.0217967	0.0208228	0.0214141	0.0216478	0.0230478	0.0217967	0.0208228	0.0214141	0.0216478	0.0230478	0.0217967	0.0208228	0.0214141	0.0216478	0.0230478	0.0217967	0.0208228	0.0214141	0.0216478	0.0216267	0.0154137	0.0268244	0.0111495
498	0.01375	0.0410444	0.0282578	0.0291633	0.0372125	0.0135597	0.0284267	0.0139889	0.0202333	0.0180758	0.0135597	0.0284267	0.0139889	0.0202333	0.0180758	0.0135597	0.0284267	0.0139889	0.0202333	0.0180758	0.0210017	0.0180781	0.016003	0.018123	0.0250458	0.0232878	0.0218319	0.0207639	0.021272	0.0215769	0.0232878	0.0218319	0.0207639	0.021272	0.0215769	0.0232878	0.0218319	0.0207639	0.021272	0.0215769	0.0232878	0.0218319	0.0207639	0.021272	0.0215769	0.0225764	0.0158486	0.0274928	0.0113369
499	0.0141057	0.0416839	0.0291209	0.0301137	0.0377097	0.014659	0.0303346	0.0146586	0.0209599	0.0190041	0.014659	0.0303346	0.0146586	0.0209599	0.0190041	0.014659	0.0303346	0.0146586	0.0209599	0.0190041	0.0216603	0.0186475	0.0163685	0.0183629	0.0261722	0.0234981	0.022041	0.0208531	0.0213153	0.0216987	0.0234981	0.022041	0.0208531	0.0213153	0.0216987	0.0234981	0.022041	0.0208531	0.0213153	0.0216987	0.0234981	0.022041	0.0208531	0.0213153	0.0216987	0.0236853	0.016358	0.0283746	0.0115227
500	0.0146881	0.0424417	0.0301997	0.0312308	0.0385822	0.0159822	0.03259	0.0154542	0.0221447	0.0199531	0.0159822	0.03259	0.0154542	0.0221447	0.0199531	0.0159822	0.03259	0.0154542	0.0221447	0.0199531	0.0226083	0.0192256	0.0166175	0.0184878	0.0276653	0.0238658	0.0223439	0.0211461	0.0215684	0.0219931	0.0238658	0.0223439	0.0211461	0.0215684	0.0219931	0.0238658	0.0223439	0.0211461	0.0215684	0.0219931	0.0238658	0.0223439	0.0211461	0.0215684	0.0219931	0.0250708	0.0172161	0.0293678	0.0119178
501	0.0152443	0.0430456	0.0311706	0.0326243	0.0396949	0.0171564	0.0347298	0.0159548	0.0230019	0.0206118	0.0171564	0.0347298	0.0159548	0.0230019	0.0206118	0.0171564	0.0347298	0.0159548	0.0230019	0.0206118	0.0236543	0.0196792	0.0169168	0.0186049	0.0291011	0.0244104	0.0231596	0.0218291	0.0221381	0.0226255	0.0244104	0.0231596	0.0218291	0.0221381	0.0226255	0.0244104	0.0231596	0.0218291	0.0221381	0.0226255	0.0244104	0.0231596	0.0218291	0.0221381	0.0226255	0.0266078	0.0181103	0.0303621	0.0126084
502	0.0159011	0.0439183	0.0321922	0.0339944	0.0406947	0.0185831	0.0368617	0.0166606	0.0239733	0.0214364	0.0185831	0.0368617	0.0166606	0.0239733	0.0214364	0.0185831	0.0368617	0.0166606	0.0239733	0.0214364	0.02486	0.0202086	0.0172475	0.0191719	0.0307014	0.0251672	0.0241619	0.0226028	0.0227808	0.0233014	0.0251672	0.0241619	0.0226028	0.0227808	0.0233014	0.0251672	0.0241619	0.0226028	0.0227808	0.0233014	0.0251672	0.0241619	0.0226028	0.0227808	0.0233014	0.0283464	0.0189981	0.0315144	0.0134036
503	0.0167934	0.0452705	0.0334332	0.0357109	0.0417814	0.0201378	0.0396786	0.0177088	0.0250602	0.0227624	0.0201378	0.0396786	0.0177088	0.0250602	0.0227624	0.0201378	0.0396786	0.0177088	0.0250602	0.0227624	0.0260589	0.0207624	0.0179886	0.0196784	0.0327056	0.0261175	0.0250173	0.0234397	0.0234162	0.0239038	0.0261175	0.0250173	0.0234397	0.0234162	0.0239038	0.0261175	0.0250173	0.0234397	0.0234162	0.0239038	0.0261175	0.0250173	0.0234397	0.0234162	0.0239038	0.0299784	0.0197623	0.0330572	0.0141832
504	0.0176517	0.0463989	0.0347945	0.0374378	0.0429258	0.0218347	0.0427695	0.0187061	0.0263378	0.0240742	0.0218347	0.0427695	0.0187061	0.0263378	0.0240742	0.0218347	0.0427695	0.0187061	0.0263378	0.0240742	0.0275	0.0217553	0.0188791	0.020368	0.0352681	0.0271161	0.0258525	0.0243744	0.0242586	0.0248031	0.0271161	0.0258525	0.0243744	0.0242586	0.0248031	0.0271161	0.0258525	0.0243744	0.0242586	0.0248031	0.0271161	0.0258525	0.0243744	0.0242586	0.0248031	0.0320431	0.0208053	0.0347928	0.0149997
505	0.0183123	0.0474042	0.0362792	0.0390414	0.0442635	0.0234415	0.0460575	0.0198266	0.0277759	0.0252858	0.0234415	0.0460575	0.0198266	0.0277759	0.0252858	0.0234415	0.0460575	0.0198266	0.0277759	0.0252858	0.029072	0.0229958	0.0196563	0.0212086	0.0378799	0.0281475	0.0268804	0.0253731	0.0252424	0.0258875	0.0281475	0.0268804	0.0253731	0.0252424	0.0258875	0.0281475	0.0268804	0.0253731	0.0252424	0.0258875	0.0281475	0.0268804	0.0253731	0.0252424	0.0258875	0.0341118	0.02212	0.0366678	0.0158298
506	0.0191134	0.0483225	0.0377392	0.0405903	0.0453674	0.0252098	0.0494823	0.0208063	0.0292465	0.0264558	0.0252098	0.0494823	0.0208063	0.0292465	0.0264558	0.0252098	0.0494823	0.0208063	0.0292465	0.0264558	0.0307666	0.0241961	0.02052	0.0222338	0.0405416	0.0295244	0.0284256	0.0267217	0.0264156	0.0273944	0.0295244	0.0284256	0.0267217	0.0264156	0.0273944	0.0295244	0.0284256	0.0267217	0.0264156	0.0273944	0.0295244	0.0284256	0.0267217	0.0264156	0.0273944	0.0362787	0.0234703	0.0385769	0.0170315
507	0.0202297	0.0500769	0.0398217	0.0426681	0.0471489	0.0273781	0.0530045	0.0220561	0.0309758	0.0283875	0.0273781	0.0530045	0.0220561	0.0309758	0.0283875	0.0273781	0.0530045	0.0220561	0.0309758	0.0283875	0.0324917	0.0254211	0.0214061	0.0230408	0.043422	0.0315244	0.0300994	0.0286045	0.0279656	0.0291872	0.0315244	0.0300994	0.0286045	0.0279656	0.0291872	0.0315244	0.0300994	0.0286045	0.0279656	0.0291872	0.0315244	0.0300994	0.0286045	0.0279656	0.0291872	0.0385194	0.0247361	0.0406733	0.0184803
508	0.02126	0.0517128	0.0418678	0.04492	0.0486592	0.0299264	0.0573183	0.0236906	0.0328833	0.0305675	0.0299264	0.0573183	0.0236906	0.0328833	0.0305675	0.0299264	0.0573183	0.0236906	0.0328833	0.0305675	0.03466	0.0264764	0.0225897	0.0240464	0.0467725	0.0334561	0.0318953	0.0306606	0.0297753	0.0308969	0.0334561	0.0318953	0.0306606	0.0297753	0.0308969	0.0334561	0.0318953	0.0306606	0.0297753	0.0308969	0.0334561	0.0318953	0.0306606	0.0297753	0.0308969	0.0410164	0.0261903	0.0429178	0.019727
509	0.0223266	0.0532622	0.0440275	0.047184	0.0505877	0.0325004	0.0622366	0.0252146	0.0352691	0.0327344	0.0325004	0.0622366	0.0252146	0.0352691	0.0327344	0.0325004	0.0622366	0.0252146	0.0352691	0.0327344	0.0369289	0.027759	0.0236928	0.0252921	0.0506191	0.0353373	0.0337696	0.0325431	0.0312553	0.0327498	0.0353373	0.0337696	0.0325431	0.0312553	0.0327498	0.0353373	0.0337696	0.0325431	0.0312553	0.0327498	0.0353373	0.0337696	0.0325431	0.0312553	0.0327498	0.0439561	0.0278157	0.0456229	0.0214041
510	0.0233763	0.0543293	0.0458746	0.0495086	0.0525489	0.0353273	0.0667395	0.027064	0.0375742	0.0347398	0.0353273	0.0667395	0.027064	0.0375742	0.0347398	0.0353273	0.0667395	0.027064	0.0375742	0.0347398	0.0391454	0.0290273	0.0251388	0.0268655	0.0545791	0.0375058	0.0356267	0.0341848	0.0329507	0.0347104	0.0375058	0.0356267	0.0341848	0.0329507	0.0347104	0.0375058	0.0356267	0.0341848	0.0329507	0.0347104	0.0375058	0.0356267	0.0341848	0.0329507	0.0347104	0.0468398	0.0296909	0.0483015	0.0230607
511	0.0247497	0.0559425	0.0483461	0.0522064	0.0547867	0.0382056	0.0711072	0.0288647	0.0400086	0.0369706	0.0382056	0.0711072	0.0288647	0.0400086	0.0369706	0.0382056	0.0711072	0.0288647	0.0400086	0.0369706	0.0415161	0.0306308	0.02657	0.0283844	0.05848	0.0398028	0.0377495	0.0361953	0.0350189	0.0368464	0.0398028	0.0377495	0.0361953	0.0350189	0.0368464	0.0398028	0.0377495	0.0361953	0.0350189	0.0368464	0.0398028	0.0377495	0.0361953	0.0350189	0.0368464	0.0496775	0.0316392	0.0512608	0.0249392
512	0.0264664	0.0575022	0.0508681	0.0547878	0.0567567	0.0413281	0.0762197	0.0310553	0.0424611	0.0395656	0.0413281	0.0762197	0.0310553	0.0424611	0.0395656	0.0413281	0.0762197	0.0310553	0.0424611	0.0395656	0.0441786	0.0321867	0.0281047	0.0296989	0.0626617	0.0418358	0.0398128	0.0383456	0.0370328	0.0388289	0.0418358	0.0398128	0.0383456	0.0370328	0.0388289	0.0418358	0.0398128	0.0383456	0.0370328	0.0388289	0.0418358	0.0398128	0.0383456	0.0370328	0.0388289	0.0527047	0.0337081	0.05431	0.0268481
513	0.0281829	0.0594836	0.0536275	0.0575763	0.0587029	0.0446838	0.0817501	0.0329674	0.045023	0.0420886	0.0446838	0.0817501	0.0329674	0.045023	0.0420886	0.0446838	0.0817501	0.0329674	0.045023	0.0420886	0.0469946	0.0338615	0.0298694	0.0312781	0.0669811	0.044241	0.0423347	0.0406674	0.0391239	0.0411552	0.044241	0.0423347	0.0406674	0.0391239	0.0411552	0.044241	0.0423347	0.0406674	0.0391239	0.0411552	0.044241	0.0423347	0.0406674	0.0391239	0.0411552	0.0561901	0.0359543	0.0578795	0.0287412
514	0.0296205	0.0613833	0.0564528	0.0604578	0.0610664	0.0486264	0.0875778	0.0351833	0.0479111	0.0450386	0.0486264	0.0875778	0.0351833	0.0479111	0.0450386	0.0486264	0.0875778	0.0351833	0.0479111	0.0450386	0.0501978	0.0359008	0.0317275	0.0330536	0.0720331	0.0470133	0.0450019	0.04308	0.0414414	0.0436853	0.0470133	0.0450019	0.04308	0.0414414	0.0436853	0.0470133	0.0450019	0.04308	0.0414414	0.0436853	0.0470133	0.0450019	0.04308	0.0414414	0.0436853	0.0598475	0.0385831	0.0615417	0.0308614
515	0.0316209	0.0641111	0.0595132	0.0639211	0.0639403	0.0526773	0.0935929	0.0376143	0.0509905	0.0482755	0.0526773	0.0935929	0.0376143	0.0509905	0.0482755	0.0526773	0.0935929	0.0376143	0.0509905	0.0482755	0.0536397	0.0384461	0.0341006	0.0355295	0.0780222	0.0502035	0.0479307	0.045792	0.0442184	0.0467935	0.0502035	0.0479307	0.045792	0.0442184	0.0467935	0.0502035	0.0479307	0.045792	0.0442184	0.0467935	0.0502035	0.0479307	0.045792	0.0442184	0.0467935	0.0638224	0.0414691	0.0657678	0.0335618
516	0.033702	0.0668968	0.0626998	0.067444	0.0669812	0.0567744	0.10031	0.0406846	0.0546993	0.0522515	0.0567744	0.10031	0.0406846	0.0546993	0.0522515	0.0567744	0.10031	0.0406846	0.0546993	0.0522515	0.057646	0.0412604	0.0367077	0.0384684	0.0843365	0.0541141	0.0516493	0.0493746	0.0476413	0.0506369	0.0541141	0.0516493	0.0493746	0.0476413	0.0506369	0.0541141	0.0516493	0.0493746	0.0476413	0.0506369	0.0541141	0.0516493	0.0493746	0.0476413	0.0506369	0.0679264	0.0444363	0.0700578	0.0365129
517	0.0356471	0.0694885	0.0658235	0.0707871	0.0699506	0.0608735	0.106543	0.0436691	0.0584133	0.0562946	0.0608735	0.106543	0.0436691	0.0584133	0.0562946	0.0608735	0.106543	0.0436691	0.0584133	0.0562946	0.06143	0.0438121	0.0392154	0.0411607	0.0900982	0.0576747	0.0552639	0.0531534	0.0509582	0.0546241	0.0576747	0.0552639	0.0531534	0.0509582	0.0546241	0.0576747	0.0552639	0.0531534	0.0509582	0.0546241	0.0576747	0.0552639	0.0531534	0.0509582	0.0546241	0.0720021	0.047536	0.0742192	0.0394298
518	0.0375677	0.0718222	0.0688044	0.0739794	0.0726523	0.065415	0.112924	0.0465154	0.0622776	0.0598964	0.065415	0.112924	0.0465154	0.0622776	0.0598964	0.065415	0.112924	0.0465154	0.0622776	0.0598964	0.0649749	0.0460855	0.041644	0.0433946	0.0953419	0.0607713	0.058263	0.0564308	0.053715	0.0577792	0.0607713	0.058263	0.0564308	0.053715	0.0577792	0.0607713	0.058263	0.0564308	0.053715	0.0577792	0.0607713	0.058263	0.0564308	0.053715	0.0577792	0.0760564	0.0505849	0.0782549	0.0422261
519	0.0397691	0.0738373	0.0717518	0.0771491	0.0751737	0.0699547	0.1193	0.0492771	0.0659393	0.0632912	0.0699547	0.1193	0.0492771	0.0659393	0.0632912	0.0699547	0.1193	0.0492771	0.0659393	0.0632912	0.068686	0.0484615	0.0440271	0.0457578	0.10097	0.0640024	0.0613718	0.0594206	0.0564164	0.0607252	0.0640024	0.0613718	0.0594206	0.0564164	0.0607252	0.0640024	0.0613718	0.0594206	0.0564164	0.0607252	0.0640024	0.0613718	0.0594206	0.0564164	0.0607252	0.0799767	0.053316	0.0821586	0.0448949
520	0.041955	0.0756811	0.0750969	0.0804458	0.07781	0.074668	0.126111	0.0525539	0.0699467	0.0673067	0.074668	0.126111	0.0525539	0.0699467	0.0673067	0.074668	0.126111	0.0525539	0.0699467	0.0673067	0.072725	0.0509781	0.0469389	0.048643	0.106755	0.0674186	0.0643386	0.0623006	0.0588028	0.0637503	0.0674186	0.0643386	0.0623006	0.0588028	0.0637503	0.0674186	0.0643386	0.0623006	0.0588028	0.0637503	0.0674186	0.0643386	0.0623006	0.0588028	0.0637503	0.0842356	0.0562345	0.0861478	0.0474694
521	0.0441343	0.0783873	0.0784752	0.0839303	0.0807163	0.079421	0.132994	0.0555717	0.0741613	0.0714861	0.079421	0.132994	0.0555717	0.0741613	0.0714861	0.079421	0.132994	0.0555717	0.0741613	0.0714861	0.0769434	0.0538513	0.0500826	0.0516127	0.113161	0.0709264	0.0679707	0.0655931	0.0617584	0.0671858	0.0709264	0.0679707	0.0655931	0.0617584	0.0671858	0.0709264	0.0679707	0.0655931	0.0617584	0.0671858	0.0709264	0.0679707	0.0655931	0.0617584	0.0671858	0.0886407	0.0595191	0.0906661	0.0503907
522	0.046472	0.0814428	0.0819198	0.087096	0.0837732	0.0840324	0.139936	0.0585386	0.0781313	0.0756475	0.0840324	0.139936	0.0585386	0.0781313	0.0756475	0.0840324	0.139936	0.0585386	0.0781313	0.0756475	0.08141	0.0569644	0.0532537	0.0545644	0.119777	0.0745621	0.0718373	0.0689646	0.0650493	0.070887	0.0745621	0.0718373	0.0689646	0.0650493	0.070887	0.0745621	0.0718373	0.0689646	0.0650493	0.070887	0.0745621	0.0718373	0.0689646	0.0650493	0.070887	0.0930784	0.0632103	0.0955278	0.0533649
523	0.0487686	0.0844328	0.0854163	0.0902586	0.087042	0.0888478	0.146985	0.061872	0.082279	0.0799004	0.0888478	0.146985	0.061872	0.082279	0.0799004	0.0888478	0.146985	0.061872	0.082279	0.0799004	0.0859371	0.0604364	0.056794	0.0579721	0.126608	0.0789904	0.0762581	0.0731763	0.0691596	0.0757284	0.0789904	0.0762581	0.0731763	0.0691596	0.0757284	0.0789904	0.0762581	0.0731763	0.0691596	0.0757284	0.0789904	0.0762581	0.0731763	0.0691596	0.0757284	0.0978178	0.067056	0.100408	0.0566969
524	0.0508251	0.0871742	0.0888421	0.0933952	0.0901566	0.0936872	0.153766	0.06526	0.0865196	0.0844669	0.0936872	0.153766	0.06526	0.0865196	0.0844669	0.0936872	0.153766	0.06526	0.0865196	0.0844669	0.090336	0.0639953	0.0602737	0.0614726	0.13302	0.0833592	0.0804401	0.0772777	0.0731804	0.0802529	0.0833592	0.0804401	0.0772777	0.0731804	0.0802529	0.0833592	0.0804401	0.0772777	0.0731804	0.0802529	0.0833592	0.0804401	0.0772777	0.0731804	0.0802529	0.102589	0.070822	0.105088	0.0600821
525	0.0527844	0.089935	0.0917822	0.0964511	0.0932336	0.0985386	0.160173	0.0685683	0.0909911	0.0888753	0.0985386	0.160173	0.0685683	0.0909911	0.0888753	0.0985386	0.160173	0.0685683	0.0909911	0.0888753	0.0949967	0.0675786	0.0637797	0.0651164	0.140001	0.0876361	0.0844053	0.081395	0.0770053	0.0846492	0.0876361	0.0844053	0.081395	0.0770053	0.0846492	0.0876361	0.0844053	0.081395	0.0770053	0.0846492	0.0876361	0.0844053	0.081395	0.0770053	0.0846492	0.107502	0.0744503	0.109684	0.0632781
526	0.0549583	0.0928622	0.0949104	0.0996703	0.09651	0.102739	0.166296	0.0716017	0.0951953	0.0930155	0.102739	0.166296	0.0716017	0.0951953	0.0930155	0.102739	0.166296	0.0716017	0.0951953	0.0930155	0.09977	0.0713793	0.0676714	0.0690787	0.147188	0.0923018	0.0891087	0.0860263	0.0813904	0.0898901	0.0923018	0.0891087	0.0860263	0.0813904	0.0898901	0.0923018	0.0891087	0.0860263	0.0813904	0.0898901	0.0923018	0.0891087	0.0860263	0.0813904	0.0898901	0.112426	0.0784326	0.114542	0.0667278
527	0.0568714	0.0964028	0.0982812	0.103059	0.099774	0.107019	0.172214	0.0745334	0.0993579	0.0968235	0.107019	0.172214	0.0745334	0.0993579	0.0968235	0.107019	0.172214	0.0745334	0.0993579	0.0968235	0.10397	0.0744175	0.0710206	0.0724887	0.153007	0.0962038	0.0932818	0.0900054	0.0851116	0.0945167	0.0962038	0.0932818	0.0900054	0.0851116	0.0945167	0.0962038	0.0932818	0.0900054	0.0851116	0.0945167	0.0962038	0.0932818	0.0900054	0.0851116	0.0945167	0.116767	0.0816643	0.118498	0.0695621
528	0.0586931	0.0988605	0.101014	0.106057	0.102429	0.110723	0.177219	0.0769194	0.102785	0.100223	0.110723	0.177219	0.0769194	0.102785	0.100223	0.110723	0.177219	0.0769194	0.102785	0.100223	0.107081	0.0764772	0.073426	0.0748718	0.157047	0.0984981	0.0957824	0.0921151	0.0872199	0.0970267	0.0984981	0.0957824	0.0921151	0.0872199	0.0970267	0.0984981	0.0957824	0.0921151	0.0872199	0.0970267	0.0984981	0.0957824	0.0921151	0.0872199	0.0970267	0.12005	0.0840277	0.121186	0.0714915
529	0.0601294	0.0991233	0.102919	0.108146	0.103969	0.11375	0.181178	0.0788368	0.105291	0.102674	0.11375	0.181178	0.0788368	0.105291	0.102674	0.11375	0.181178	0.0788368	0.105291	0.102674	0.109656	0.0778778	0.0751743	0.0770429	0.16013	0.100006	0.0971701	0.0934128	0.088189	0.0984421	0.100006	0.0971701	0.0934128	0.088189	0.0984421	0.100006	0.0971701	0.0934128	0.088189	0.0984421	0.100006	0.0971701	0.0934128	0.088189	0.0984421	0.123124	0.0860849	0.12358	0.0730984
530	0.0613567	0.0989925	0.104264	0.109403	0.104926	0.11623	0.184753	0.0804733	0.107369	0.104745	0.11623	0.184753	0.0804733	0.107369	0.104745	0.11623	0.184753	0.0804733	0.107369	0.104745	0.112464	0.0796617	0.0773133	0.0793269	0.163869	0.102085	0.0988439	0.0950947	0.0896125	0.100279	0.102085	0.0988439	0.0950947	0.0896125	0.100279	0.102085	0.0988439	0.0950947	0.0896125	0.100279	0.102085	0.0988439	0.0950947	0.0896125	0.100279	0.126512	0.0882692	0.126276	0.0748533
531	0.0625743	0.100594	0.105763	0.110367	0.106153	0.118938	0.188248	0.0819563	0.109631	0.107065	0.118938	0.188248	0.0819563	0.109631	0.107065	0.118938	0.188248	0.0819563	0.109631	0.107065	0.115067	0.0816907	0.0795797	0.0814221	0.168034	0.104305	0.10104	0.0972048	0.0914853	0.102823	0.104305	0.10104	0.0972048	0.0914853	0.102823	0.104305	0.10104	0.0972048	0.0914853	0.102823	0.104305	0.10104	0.0972048	0.0914853	0.102823	0.130136	0.0907303	0.128966	0.0766384
532	0.06373	0.103513	0.107618	0.11181	0.108169	0.121686	0.191608	0.0834506	0.112263	0.109618	0.121686	0.191608	0.0834506	0.112263	0.109618	0.121686	0.191608	0.0834506	0.112263	0.109618	0.11713	0.0834364	0.0813097	0.0831464	0.171663	0.105726	0.102795	0.0987306	0.0928953	0.104747	0.105726	0.102795	0.0987306	0.0928953	0.104747	0.105726	0.102795	0.0987306	0.0928953	0.104747	0.105726	0.102795	0.0987306	0.0928953	0.104747	0.133466	0.0929003	0.131048	0.0782569
533	0.0647169	0.104935	0.108981	0.113372	0.109645	0.123749	0.194376	0.084742	0.11416	0.111619	0.123749	0.194376	0.084742	0.11416	0.111619	0.123749	0.194376	0.084742	0.11416	0.111619	0.118837	0.084563	0.0826314	0.0844307	0.17399	0.106708	0.103624	0.0995217	0.0935776	0.105955	0.106708	0.103624	0.0995217	0.0935776	0.105955	0.106708	0.103624	0.0995217	0.0935776	0.105955	0.106708	0.103624	0.0995217	0.0935776	0.105955	0.136151	0.0946343	0.132411	0.0793538
534	0.0657269	0.105274	0.110343	0.114789	0.11081	0.125462	0.196756	0.0857506	0.115681	0.11327	0.125462	0.196756	0.0857506	0.115681	0.11327	0.125462	0.196756	0.0857506	0.115681	0.11327	0.121002	0.0857392	0.0839443	0.0860284	0.176235	0.107911	0.104692	0.100382	0.0943253	0.107157	0.107911	0.104692	0.100382	0.0943253	0.107157	0.107911	0.104692	0.100382	0.0943253	0.107157	0.107911	0.104692	0.100382	0.0943253	0.107157	0.13869	0.0963966	0.134142	0.0802901
535	0.0665429	0.106273	0.111487	0.1158	0.111839	0.126995	0.198988	0.0866023	0.11696	0.114668	0.126995	0.198988	0.0866023	0.11696	0.114668	0.126995	0.198988	0.0866023	0.11696	0.114668	0.122958	0.0869615	0.0851748	0.0875969	0.178356	0.108996	0.1059	0.101569	0.0951176	0.108342	0.108996	0.1059	0.101569	0.0951176	0.108342	0.108996	0.1059	0.101569	0.0951176	0.108342	0.108996	0.1059	0.101569	0.0951176	0.108342	0.141258	0.0980237	0.135642	0.0813172
536	0.067164	0.107779	0.112399	0.116466	0.112767	0.128517	0.200898	0.08748	0.118235	0.115924	0.128517	0.200898	0.08748	0.118235	0.115924	0.128517	0.200898	0.08748	0.118235	0.115924	0.124111	0.0877855	0.0860411	0.0885226	0.180138	0.109692	0.10649	0.102274	0.0954927	0.108904	0.109692	0.10649	0.102274	0.0954927	0.108904	0.109692	0.10649	0.102274	0.0954927	0.108904	0.109692	0.10649	0.102274	0.0954927	0.108904	0.143641	0.0994443	0.136732	0.0823764
537	0.0676366	0.108832	0.113192	0.117345	0.113416	0.129797	0.202513	0.0881623	0.119389	0.116856	0.129797	0.202513	0.0881623	0.119389	0.116856	0.129797	0.202513	0.0881623	0.119389	0.116856	0.125277	0.0884512	0.0867791	0.0893898	0.182121	0.109834	0.1068	0.102452	0.0953159	0.109058	0.109834	0.1068	0.102452	0.0953159	0.109058	0.109834	0.1068	0.102452	0.0953159	0.109058	0.109834	0.1068	0.102452	0.0953159	0.109058	0.145926	0.100808	0.137605	0.0831529
538	0.0681177	0.10959	0.114114	0.117869	0.114317	0.130978	0.203743	0.0886154	0.120563	0.117721	0.130978	0.203743	0.0886154	0.120563	0.117721	0.130978	0.203743	0.0886154	0.120563	0.117721	0.126718	0.0894307	0.0878311	0.0906404	0.184656	0.110618	0.10758	0.102985	0.0958776	0.110154	0.110618	0.10758	0.102985	0.0958776	0.110154	0.110618	0.10758	0.102985	0.0958776	0.110154	0.110618	0.10758	0.102985	0.0958776	0.110154	0.148371	0.102104	0.138656	0.0840058
539	0.0681937	0.111261	0.114958	0.118241	0.11545	0.132095	0.205132	0.0892386	0.121562	0.118548	0.132095	0.205132	0.0892386	0.121562	0.118548	0.132095	0.205132	0.0892386	0.121562	0.118548	0.12806	0.090983	0.0890297	0.0917072	0.18713	0.111995	0.109167	0.104344	0.0973264	0.111985	0.111995	0.109167	0.104344	0.0973264	0.111985	0.111995	0.109167	0.104344	0.0973264	0.111985	0.111995	0.109167	0.104344	0.0973264	0.111985	0.150868	0.103538	0.139749	0.0849852
540	0.0687403	0.112865	0.116163	0.119195	0.116937	0.132683	0.206339	0.0897194	0.122225	0.119273	0.132683	0.206339	0.0897194	0.122225	0.119273	0.132683	0.206339	0.0897194	0.122225	0.119273	0.129322	0.092041	0.0897577	0.0927441	0.188783	0.113164	0.110274	0.105335	0.0986004	0.113189	0.113164	0.110274	0.105335	0.0986004	0.113189	0.113164	0.110274	0.105335	0.0986004	0.113189	0.113164	0.110274	0.105335	0.0986004	0.113189	0.153111	0.104697	0.140634	0.0857312
541	0.0693874	0.113675	0.116966	0.120108	0.117715	0.133482	0.207221	0.0901926	0.12304	0.120044	0.133482	0.207221	0.0901926	0.12304	0.120044	0.133482	0.207221	0.0901926	0.12304	0.120044	0.130139	0.0926055	0.0902934	0.0933398	0.189697	0.113444	0.110664	0.105561	0.0989776	0.113545	0.113444	0.110664	0.105561	0.0989776	0.113545	0.113444	0.110664	0.105561	0.0989776	0.113545	0.113444	0.110664	0.105561	0.0989776	0.113545	0.154981	0.106058	0.141479	0.0862375
542	0.069768	0.113325	0.117392	0.120869	0.118128	0.134331	0.208175	0.0904637	0.123766	0.12066	0.134331	0.208175	0.0904637	0.123766	0.12066	0.134331	0.208175	0.0904637	0.123766	0.12066	0.131136	0.0929461	0.0910323	0.0941132	0.190641	0.113356	0.110575	0.105436	0.0988362	0.113607	0.113356	0.110575	0.105436	0.0988362	0.113607	0.113356	0.110575	0.105436	0.0988362	0.113607	0.113356	0.110575	0.105436	0.0988362	0.113607	0.156364	0.107033	0.142239	0.0866641
543	0.0702771	0.113039	0.117607	0.121347	0.118378	0.134928	0.209208	0.0906245	0.124194	0.120832	0.134928	0.209208	0.0906245	0.124194	0.120832	0.134928	0.209208	0.0906245	0.124194	0.120832	0.13211	0.0929458	0.0915743	0.0946218	0.191695	0.113415	0.110221	0.10534	0.0984341	0.11368	0.113415	0.110221	0.10534	0.0984341	0.11368	0.113415	0.110221	0.10534	0.0984341	0.11368	0.113415	0.110221	0.10534	0.0984341	0.11368	0.157734	0.107335	0.142776	0.0870638
544	0.070548	0.113443	0.117696	0.121202	0.118409	0.135274	0.209846	0.0905646	0.124379	0.121055	0.135274	0.209846	0.0905646	0.124379	0.121055	0.135274	0.209846	0.0905646	0.124379	0.121055	0.132668	0.0929244	0.0918777	0.0948864	0.192379	0.113314	0.109959	0.104935	0.0977353	0.113183	0.113314	0.109959	0.104935	0.0977353	0.113183	0.113314	0.109959	0.104935	0.0977353	0.113183	0.113314	0.109959	0.104935	0.0977353	0.113183	0.15911	0.107702	0.143288	0.087277
545	0.0706451	0.114268	0.117768	0.121403	0.118579	0.135345	0.210409	0.0905066	0.124363	0.121084	0.135345	0.210409	0.0905066	0.124363	0.121084	0.135345	0.210409	0.0905066	0.124363	0.121084	0.132651	0.0931104	0.0919826	0.0949309	0.192902	0.113139	0.109898	0.104684	0.0972327	0.113166	0.113139	0.109898	0.104684	0.0972327	0.113166	0.113139	0.109898	0.104684	0.0972327	0.113166	0.113139	0.109898	0.104684	0.0972327	0.113166	0.160593	0.108099	0.143308	0.0872072
546	0.0709731	0.115123	0.118368	0.121879	0.119044	0.135576	0.210757	0.0906594	0.124579	0.121509	0.135576	0.210757	0.0906594	0.124579	0.121509	0.135576	0.210757	0.0906594	0.124579	0.121509	0.132883	0.0935401	0.0922863	0.0950864	0.193529	0.112745	0.109638	0.104449	0.0968944	0.113138	0.112745	0.109638	0.104449	0.0968944	0.113138	0.112745	0.109638	0.104449	0.0968944	0.113138	0.112745	0.109638	0.104449	0.0968944	0.113138	0.161908	0.108817	0.143567	0.0875352
547	0.0712757	0.115759	0.119136	0.12248	0.11975	0.136332	0.211487	0.0912688	0.125022	0.122111	0.136332	0.211487	0.0912688	0.125022	0.122111	0.136332	0.211487	0.0912688	0.125022	0.122111	0.133596	0.0938621	0.0925831	0.0957207	0.194361	0.112414	0.10947	0.104133	0.0967247	0.112981	0.112414	0.10947	0.104133	0.0967247	0.112981	0.112414	0.10947	0.104133	0.0967247	0.112981	0.112414	0.10947	0.104133	0.0967247	0.112981	0.162768	0.109549	0.143937	0.087805
548	0.0718806	0.116011	0.119813	0.123293	0.120171	0.137139	0.212399	0.0918054	0.125908	0.122792	0.137139	0.212399	0.0918054	0.125908	0.122792	0.137139	0.212399	0.0918054	0.125908	0.122792	0.133976	0.0943421	0.0928525	0.0960858	0.194548	0.112267	0.109055	0.103824	0.0964053	0.11232	0.112267	0.109055	0.103824	0.0964053	0.11232	0.112267	0.109055	0.103824	0.0964053	0.11232	0.112267	0.109055	0.103824	0.0964053	0.11232	0.163755	0.110225	0.14434	0.0882555
549	0.072532	0.116487	0.120157	0.123375	0.120239	0.137935	0.213106	0.0920157	0.126462	0.123134	0.137935	0.213106	0.0920157	0.126462	0.123134	0.137935	0.213106	0.0920157	0.126462	0.123134	0.134664	0.0947538	0.0931128	0.0963315	0.194966	0.112439	0.108704	0.103761	0.0957473	0.111938	0.112439	0.108704	0.103761	0.0957473	0.111938	0.112439	0.108704	0.103761	0.0957473	0.111938	0.112439	0.108704	0.103761	0.0957473	0.111938	0.165035	0.111195	0.14493	0.0887755
550	0.0727249	0.117285	0.120476	0.12324	0.120416	0.138265	0.213517	0.0920043	0.12682	0.123243	0.138265	0.213517	0.0920043	0.12682	0.123243	0.138265	0.213517	0.0920043	0.12682	0.123243	0.135098	0.0947735	0.09338	0.0961024	0.195482	0.112759	0.108985	0.103625	0.0955542	0.111943	0.112759	0.108985	0.103625	0.0955542	0.111943	0.112759	0.108985	0.103625	0.0955542	0.111943	0.112759	0.108985	0.103625	0.0955542	0.111943	0.166209	0.112052	0.145188	0.0889204
551	0.072554	0.118139	0.120864	0.123248	0.120549	0.138282	0.21396	0.0923885	0.127229	0.123473	0.138282	0.21396	0.0923885	0.127229	0.123473	0.138282	0.21396	0.0923885	0.127229	0.123473	0.134984	0.0949384	0.0933377	0.0961684	0.19574	0.112714	0.109285	0.103985	0.0957553	0.112683	0.112714	0.109285	0.103985	0.0957553	0.112683	0.112714	0.109285	0.103985	0.0957553	0.112683	0.112714	0.109285	0.103985	0.0957553	0.112683	0.167232	0.112448	0.14523	0.0888969
552	0.0727583	0.118814	0.121039	0.123501	0.120951	0.138455	0.214265	0.0926148	0.127248	0.123565	0.138455	0.214265	0.0926148	0.127248	0.123565	0.138455	0.214265	0.0926148	0.127248	0.123565	0.135147	0.0950641	0.0933834	0.0963278	0.195778	0.112599	0.109405	0.104259	0.0958756	0.112878	0.112599	0.109405	0.104259	0.0958756	0.112878	0.112599	0.109405	0.104259	0.0958756	0.112878	0.112599	0.109405	0.104259	0.0958756	0.112878	0.16804	0.112675	0.145464	0.0890561
553	0.0728931	0.118803	0.121018	0.123488	0.121089	0.13828	0.214048	0.0929	0.127282	0.123413	0.13828	0.214048	0.0929	0.127282	0.123413	0.13828	0.214048	0.0929	0.127282	0.123413	0.13539	0.0953195	0.0932228	0.0963104	0.195861	0.112159	0.109284	0.103903	0.0955922	0.112442	0.112159	0.109284	0.103903	0.0955922	0.112442	0.112159	0.109284	0.103903	0.0955922	0.112442	0.112159	0.109284	0.103903	0.0955922	0.112442	0.168273	0.112667	0.145444	0.0889844
554	0.072772	0.118859	0.120662	0.12358	0.121077	0.13828	0.213994	0.0927326	0.127219	0.123531	0.13828	0.213994	0.0927326	0.127219	0.123531	0.13828	0.213994	0.0927326	0.127219	0.123531	0.135332	0.0949324	0.0926477	0.0960664	0.195694	0.111498	0.108263	0.102843	0.0947153	0.111281	0.111498	0.108263	0.102843	0.0947153	0.111281	0.111498	0.108263	0.102843	0.0947153	0.111281	0.111498	0.108263	0.102843	0.0947153	0.111281	0.168714	0.112742	0.14516	0.0888049
555	0.0724826	0.11897	0.120433	0.123238	0.120847	0.138023	0.213893	0.0922535	0.126924	0.122987	0.138023	0.213893	0.0922535	0.126924	0.122987	0.138023	0.213893	0.0922535	0.126924	0.122987	0.135021	0.0947287	0.0922685	0.0954223	0.194873	0.110918	0.107327	0.101573	0.0939838	0.110422	0.110918	0.107327	0.101573	0.0939838	0.110422	0.110918	0.107327	0.101573	0.0939838	0.110422	0.110918	0.107327	0.101573	0.0939838	0.110422	0.169133	0.112541	0.144307	0.088317
556	0.0719251	0.118786	0.120073	0.122659	0.120106	0.137311	0.212545	0.0912848	0.125924	0.121948	0.137311	0.212545	0.0912848	0.125924	0.121948	0.137311	0.212545	0.0912848	0.125924	0.121948	0.134361	0.093919	0.0914428	0.0944081	0.1933	0.109652	0.106086	0.10026	0.0928441	0.109093	0.109652	0.106086	0.10026	0.0928441	0.109093	0.109652	0.106086	0.10026	0.0928441	0.109093	0.109652	0.106086	0.10026	0.0928441	0.109093	0.16909	0.112192	0.143235	0.0877029
557	0.07132	0.118357	0.119206	0.12153	0.119335	0.13654	0.21074	0.0905646	0.125013	0.120649	0.13654	0.21074	0.0905646	0.125013	0.120649	0.13654	0.21074	0.0905646	0.125013	0.120649	0.133324	0.0926084	0.0905837	0.0932644	0.191929	0.108368	0.105077	0.0990886	0.0917793	0.107843	0.108368	0.105077	0.0990886	0.0917793	0.107843	0.108368	0.105077	0.0990886	0.0917793	0.107843	0.108368	0.105077	0.0990886	0.0917793	0.107843	0.168718	0.11146	0.14228	0.0869989
558	0.0706114	0.11811	0.118359	0.120777	0.118508	0.135645	0.209333	0.0899706	0.124255	0.119898	0.135645	0.209333	0.0899706	0.124255	0.119898	0.135645	0.209333	0.0899706	0.124255	0.119898	0.131841	0.0913507	0.0889983	0.0919021	0.190394	0.107078	0.103887	0.097982	0.0904796	0.10666	0.107078	0.103887	0.097982	0.0904796	0.10666	0.107078	0.103887	0.097982	0.0904796	0.10666	0.107078	0.103887	0.097982	0.0904796	0.10666	0.168411	0.110456	0.141273	0.0862655
559	0.0699686	0.118084	0.117358	0.119887	0.117896	0.134206	0.208058	0.0888891	0.123346	0.118853	0.134206	0.208058	0.0888891	0.123346	0.118853	0.134206	0.208058	0.0888891	0.123346	0.118853	0.130593	0.0906578	0.0876226	0.0907764	0.189082	0.1055	0.102451	0.0967563	0.0892853	0.105328	0.1055	0.102451	0.0967563	0.0892853	0.105328	0.1055	0.102451	0.0967563	0.0892853	0.105328	0.1055	0.102451	0.0967563	0.0892853	0.105328	0.168122	0.109683	0.140208	0.0854584
560	0.0693583	0.117648	0.115952	0.119192	0.117274	0.1324	0.205982	0.0872977	0.121077	0.117179	0.1324	0.205982	0.0872977	0.121077	0.117179	0.1324	0.205982	0.0872977	0.121077	0.117179	0.129132	0.0897141	0.0863534	0.0895578	0.18766	0.103962	0.101022	0.0953734	0.0879944	0.104094	0.103962	0.101022	0.0953734	0.0879944	0.104094	0.103962	0.101022	0.0953734	0.0879944	0.104094	0.103962	0.101022	0.0953734	0.0879944	0.104094	0.16742	0.108778	0.13897	0.0842472
561	0.068454	0.117262	0.115335	0.118496	0.116665	0.130095	0.203331	0.086106	0.119369	0.115398	0.130095	0.203331	0.086106	0.119369	0.115398	0.130095	0.203331	0.086106	0.119369	0.115398	0.127576	0.0886907	0.0850911	0.0883989	0.186182	0.102726	0.099243	0.0936968	0.086783	0.102583	0.102726	0.099243	0.0936968	0.086783	0.102583	0.102726	0.099243	0.0936968	0.086783	0.102583	0.102726	0.099243	0.0936968	0.086783	0.102583	0.166682	0.107941	0.137217	0.0830764
562	0.0672457	0.11644	0.113705	0.116884	0.115346	0.127969	0.200672	0.0847257	0.117705	0.113485	0.127969	0.200672	0.0847257	0.117705	0.113485	0.127969	0.200672	0.0847257	0.117705	0.113485	0.125959	0.0874778	0.0837768	0.0874766	0.184021	0.100825	0.0975641	0.0922311	0.085195	0.100907	0.100825	0.0975641	0.0922311	0.085195	0.100907	0.100825	0.0975641	0.0922311	0.085195	0.100907	0.100825	0.0975641	0.0922311	0.085195	0.100907	0.165525	0.107029	0.135232	0.0816318
563	0.0661514	0.115988	0.112071	0.115416	0.114002	0.126118	0.197638	0.0829991	0.11592	0.111381	0.126118	0.197638	0.0829991	0.11592	0.111381	0.126118	0.197638	0.0829991	0.11592	0.111381	0.12411	0.0858152	0.0818483	0.0856109	0.181673	0.0984795	0.0955173	0.0907206	0.0836501	0.0989001	0.0984795	0.0955173	0.0907206	0.0836501	0.0989001	0.0984795	0.0955173	0.0907206	0.0836501	0.0989001	0.0984795	0.0955173	0.0907206	0.0836501	0.0989001	0.164352	0.105685	0.133241	0.0800487
564	0.0649503	0.115181	0.110528	0.114078	0.112728	0.123701	0.194208	0.0811503	0.113636	0.109084	0.123701	0.194208	0.0811503	0.113636	0.109084	0.123701	0.194208	0.0811503	0.113636	0.109084	0.12192	0.0840127	0.0797506	0.0832829	0.178885	0.0964838	0.0935767	0.0888611	0.0818884	0.0969798	0.0964838	0.0935767	0.0888611	0.0818884	0.0969798	0.0964838	0.0935767	0.0888611	0.0818884	0.0969798	0.0964838	0.0935767	0.0888611	0.0818884	0.0969798	0.162838	0.104172	0.131216	0.0786492
565	0.063836	0.114357	0.108956	0.112548	0.111317	0.120672	0.191234	0.0794106	0.111147	0.10699	0.120672	0.191234	0.0794106	0.111147	0.10699	0.120672	0.191234	0.0794106	0.111147	0.10699	0.120182	0.0827164	0.0783597	0.0816184	0.176011	0.0948221	0.0915893	0.0864546	0.0802313	0.0950969	0.0948221	0.0915893	0.0864546	0.0802313	0.0950969	0.0948221	0.0915893	0.0864546	0.0802313	0.0950969	0.0948221	0.0915893	0.0864546	0.0802313	0.0950969	0.16119	0.102388	0.12899	0.0773669
566	0.0626571	0.112991	0.107111	0.11092	0.109868	0.117871	0.188218	0.0776591	0.108785	0.104718	0.117871	0.188218	0.0776591	0.108785	0.104718	0.117871	0.188218	0.0776591	0.108785	0.104718	0.11829	0.0812092	0.0767154	0.0798778	0.17319	0.0928147	0.0896453	0.084452	0.0784939	0.0931455	0.0928147	0.0896453	0.084452	0.0784939	0.0931455	0.0928147	0.0896453	0.084452	0.0784939	0.0931455	0.0928147	0.0896453	0.084452	0.0784939	0.0931455	0.159586	0.100397	0.126886	0.0756598
567	0.0614437	0.111619	0.105263	0.108976	0.108322	0.115839	0.184894	0.0761523	0.106484	0.102559	0.115839	0.184894	0.0761523	0.106484	0.102559	0.115839	0.184894	0.0761523	0.106484	0.102559	0.115885	0.079253	0.0744488	0.0779141	0.170403	0.0903924	0.087709	0.0823306	0.0764862	0.0905529	0.0903924	0.087709	0.0823306	0.0764862	0.0905529	0.0903924	0.087709	0.0823306	0.0764862	0.0905529	0.0903924	0.087709	0.0823306	0.0764862	0.0905529	0.1583	0.0986674	0.124646	0.0738989
568	0.0596035	0.110128	0.103537	0.107077	0.106403	0.113018	0.181244	0.0739844	0.103939	0.099729	0.113018	0.181244	0.0739844	0.103939	0.099729	0.113018	0.181244	0.0739844	0.103939	0.099729	0.113444	0.0772011	0.0719853	0.075489	0.167031	0.0878749	0.0852403	0.0796914	0.0742803	0.0880852	0.0878749	0.0852403	0.0796914	0.0742803	0.0880852	0.0878749	0.0852403	0.0796914	0.0742803	0.0880852	0.0878749	0.0852403	0.0796914	0.0742803	0.0880852	0.156223	0.0965032	0.122209	0.0719787
569	0.058182	0.109339	0.101715	0.104945	0.104717	0.109858	0.177206	0.071426	0.101456	0.0970298	0.109858	0.177206	0.071426	0.101456	0.0970298	0.109858	0.177206	0.071426	0.101456	0.0970298	0.110843	0.075159	0.0697274	0.0728866	0.163316	0.0855973	0.0824441	0.0773991	0.0724027	0.0858512	0.0855973	0.0824441	0.0773991	0.0724027	0.0858512	0.0855973	0.0824441	0.0773991	0.0724027	0.0858512	0.0855973	0.0824441	0.0773991	0.0724027	0.0858512	0.153856	0.0943331	0.11929	0.0698429
570	0.056774	0.108325	0.0995038	0.10309	0.103235	0.10677	0.172794	0.0689686	0.0985273	0.0939375	0.10677	0.172794	0.0689686	0.0985273	0.0939375	0.10677	0.172794	0.0689686	0.0985273	0.0939375	0.108146	0.0732264	0.0675997	0.0707844	0.16001	0.0829421	0.0793993	0.0750885	0.0700253	0.0832969	0.0829421	0.0793993	0.0750885	0.0700253	0.0832969	0.0829421	0.0793993	0.0750885	0.0700253	0.0832969	0.0829421	0.0793993	0.0750885	0.0700253	0.0832969	0.151408	0.0920103	0.116448	0.0677869
571	0.0553683	0.107281	0.0972001	0.10114	0.101646	0.103899	0.168674	0.0669888	0.0960316	0.0911441	0.103899	0.168674	0.0669888	0.0960316	0.0911441	0.103899	0.168674	0.0669888	0.0960316	0.0911441	0.105665	0.0714478	0.0656077	0.0686124	0.156325	0.0805064	0.0773827	0.0730011	0.068245	0.0811212	0.0805064	0.0773827	0.0730011	0.068245	0.0811212	0.0805064	0.0773827	0.0730011	0.068245	0.0811212	0.0805064	0.0773827	0.0730011	0.068245	0.0811212	0.148974	0.0898566	0.113811	0.0658561
572	0.0541214	0.1062	0.0953449	0.0996086	0.100155	0.101111	0.164577	0.0652048	0.0937762	0.0888289	0.101111	0.164577	0.0652048	0.0937762	0.0888289	0.101111	0.164577	0.0652048	0.0937762	0.0888289	0.1033	0.0695821	0.0636983	0.0665235	0.15268	0.0785547	0.0754924	0.0708006	0.0664267	0.0789627	0.0785547	0.0754924	0.0708006	0.0664267	0.0789627	0.0785547	0.0754924	0.0708006	0.0664267	0.0789627	0.0785547	0.0754924	0.0708006	0.0664267	0.0789627	0.146569	0.0878131	0.111241	0.0640527
573	0.0529371	0.104772	0.0936764	0.0980114	0.0986875	0.0983738	0.161224	0.063256	0.0911422	0.0865535	0.0983738	0.161224	0.063256	0.0911422	0.0865535	0.0983738	0.161224	0.063256	0.0911422	0.0865535	0.100798	0.0675481	0.0616848	0.0645084	0.149261	0.0763258	0.0730447	0.0686737	0.0644787	0.0765489	0.0763258	0.0730447	0.0686737	0.0644787	0.0765489	0.0763258	0.0730447	0.0686737	0.0644787	0.0765489	0.0763258	0.0730447	0.0686737	0.0644787	0.0765489	0.144235	0.0857423	0.108635	0.0623147
574	0.0515694	0.10385	0.091769	0.0962041	0.0971562	0.0957364	0.157775	0.0615306	0.0885986	0.0841381	0.0957364	0.157775	0.0615306	0.0885986	0.0841381	0.0957364	0.157775	0.0615306	0.0885986	0.0841381	0.0984524	0.0656099	0.0595391	0.0623552	0.145927	0.0738979	0.0707235	0.0664088	0.0622959	0.0739428	0.0738979	0.0707235	0.0664088	0.0622959	0.0739428	0.0738979	0.0707235	0.0664088	0.0622959	0.0739428	0.0738979	0.0707235	0.0664088	0.0622959	0.0739428	0.142227	0.0837991	0.106275	0.0606646
575	0.0506135	0.103157	0.090209	0.0944471	0.0955703	0.0935923	0.154562	0.0596806	0.086488	0.0819152	0.0935923	0.154562	0.0596806	0.086488	0.0819152	0.0935923	0.154562	0.0596806	0.086488	0.0819152	0.0963094	0.0638864	0.0577785	0.0605993	0.142593	0.0714014	0.0683982	0.0642776	0.0602776	0.0714134	0.0714014	0.0683982	0.0642776	0.0602776	0.0714134	0.0714014	0.0683982	0.0642776	0.0602776	0.0714134	0.0714014	0.0683982	0.0642776	0.0602776	0.0714134	0.13984	0.0819009	0.103955	0.0590317
576	0.04983	0.10215	0.0887907	0.0928124	0.0943256	0.0914258	0.151467	0.057977	0.0841104	0.0795716	0.0914258	0.151467	0.057977	0.0841104	0.0795716	0.0914258	0.151467	0.057977	0.0841104	0.0795716	0.0942471	0.0622617	0.0561368	0.0589487	0.139237	0.0687332	0.0661288	0.0620606	0.0579576	0.0687469	0.0687332	0.0661288	0.0620606	0.0579576	0.0687469	0.0687332	0.0661288	0.0620606	0.0579576	0.0687469	0.0687332	0.0661288	0.0620606	0.0579576	0.0687469	0.137618	0.0797409	0.101515	0.0572681
577	0.0483426	0.100218	0.0867312	0.0906489	0.0921343	0.0892524	0.148513	0.0563523	0.0821119	0.0773529	0.0892524	0.148513	0.0563523	0.0821119	0.0773529	0.0892524	0.148513	0.0563523	0.0821119	0.0773529	0.0917003	0.060371	0.054574	0.0570592	0.136146	0.0661335	0.0636547	0.0594411	0.0557213	0.0658547	0.0661335	0.0636547	0.0594411	0.0557213	0.0658547	0.0661335	0.0636547	0.0594411	0.0557213	0.0658547	0.0661335	0.0636547	0.0594411	0.0557213	0.0658547	0.13542	0.077358	0.0992969	0.0552498
578	0.0468329	0.0991296	0.0849309	0.0886217	0.090532	0.0871921	0.146055	0.0548517	0.0807479	0.0756786	0.0871921	0.146055	0.0548517	0.0807479	0.0756786	0.0871921	0.146055	0.0548517	0.0807479	0.0756786	0.0897634	0.0588535	0.0529577	0.0554178	0.133256	0.0638507	0.0614616	0.0570274	0.0535079	0.0635575	0.0638507	0.0614616	0.0570274	0.0535079	0.0635575	0.0638507	0.0614616	0.0570274	0.0535079	0.0635575	0.0638507	0.0614616	0.0570274	0.0535079	0.0635575	0.13359	0.075732	0.0973364	0.0535575
579	0.04597	0.0979308	0.0834298	0.08726	0.0891032	0.0852884	0.143538	0.0534106	0.0787693	0.0734155	0.0852884	0.143538	0.0534106	0.0787693	0.0734155	0.0852884	0.143538	0.0534106	0.0787693	0.0734155	0.08805	0.0575784	0.0509177	0.0537104	0.130371	0.0617321	0.0592993	0.0546126	0.0515553	0.0616249	0.0617321	0.0592993	0.0546126	0.0515553	0.0616249	0.0617321	0.0592993	0.0546126	0.0515553	0.0616249	0.0617321	0.0592993	0.0546126	0.0515553	0.0616249	0.132032	0.0744943	0.0956018	0.0525169
580	0.0451065	0.097281	0.0822072	0.0859918	0.0876592	0.0831705	0.140463	0.0523188	0.0769339	0.0715998	0.0831705	0.140463	0.0523188	0.0769339	0.0715998	0.0831705	0.140463	0.0523188	0.0769339	0.0715998	0.0858659	0.0559211	0.0492938	0.0519334	0.127284	0.0596508	0.0571247	0.0523358	0.0494753	0.0592675	0.0596508	0.0571247	0.0523358	0.0494753	0.0592675	0.0596508	0.0571247	0.0523358	0.0494753	0.0592675	0.0596508	0.0571247	0.0523358	0.0494753	0.0592675	0.130432	0.0730644	0.093346	0.051174
581	0.0438724	0.0966945	0.0806178	0.0844259	0.0859903	0.0812364	0.137359	0.0508058	0.0752051	0.0699275	0.0812364	0.137359	0.0508058	0.0752051	0.0699275	0.0812364	0.137359	0.0508058	0.0752051	0.0699275	0.0838682	0.0546199	0.048125	0.0503723	0.124921	0.0580696	0.05534	0.0513011	0.0479218	0.0574405	0.0580696	0.05534	0.0513011	0.0479218	0.0574405	0.0580696	0.05534	0.0513011	0.0479218	0.0574405	0.0580696	0.05534	0.0513011	0.0479218	0.0574405	0.128383	0.0718297	0.0917178	0.0499758
582	0.043026	0.0962394	0.0794332	0.083128	0.0850237	0.0797824	0.134989	0.0495906	0.0737616	0.0684929	0.0797824	0.134989	0.0495906	0.0737616	0.0684929	0.0797824	0.134989	0.0495906	0.0737616	0.0684929	0.0821863	0.053379	0.0467834	0.0487747	0.122467	0.0566695	0.0538033	0.0501783	0.046643	0.0562338	0.0566695	0.0538033	0.0501783	0.046643	0.0562338	0.0566695	0.0538033	0.0501783	0.046643	0.0562338	0.0566695	0.0538033	0.0501783	0.046643	0.0562338	0.126483	0.0703708	0.0898844	0.0486409
583	0.0428974	0.0961245	0.0787737	0.0827356	0.0843939	0.0783823	0.133442	0.0487435	0.0726295	0.0672681	0.0783823	0.133442	0.0487435	0.0726295	0.0672681	0.0783823	0.133442	0.0487435	0.0726295	0.0672681	0.0811606	0.0524761	0.0457906	0.0477146	0.120445	0.0553129	0.0526638	0.0489929	0.0452926	0.055144	0.0553129	0.0526638	0.0489929	0.0452926	0.055144	0.0553129	0.0526638	0.0489929	0.0452926	0.055144	0.0553129	0.0526638	0.0489929	0.0452926	0.055144	0.125241	0.0691047	0.0885201	0.0479787
584	0.0424071	0.0955642	0.0778506	0.0821657	0.0836349	0.0769821	0.131697	0.047982	0.0712691	0.0659732	0.0769821	0.131697	0.047982	0.0712691	0.0659732	0.0769821	0.131697	0.047982	0.0712691	0.0659732	0.0800814	0.0516764	0.0448325	0.0466878	0.118545	0.0544247	0.0518924	0.0478205	0.044311	0.0537312	0.0544247	0.0518924	0.0478205	0.044311	0.0537312	0.0544247	0.0518924	0.0478205	0.044311	0.0537312	0.0544247	0.0518924	0.0478205	0.044311	0.0537312	0.123745	0.0677617	0.0870335	0.0468798
585	0.0415288	0.0948945	0.0764407	0.0809194	0.0828598	0.0760823	0.129781	0.0474382	0.070068	0.0650446	0.0760823	0.129781	0.0474382	0.070068	0.0650446	0.0760823	0.129781	0.0474382	0.070068	0.0650446	0.0788665	0.0507623	0.0439579	0.0457869	0.116762	0.0528543	0.0506729	0.0464717	0.0432082	0.0526111	0.0528543	0.0506729	0.0464717	0.0432082	0.0526111	0.0528543	0.0506729	0.0464717	0.0432082	0.0526111	0.0528543	0.0506729	0.0464717	0.0432082	0.0526111	0.122576	0.0668856	0.0855066	0.0456393
586	0.0408777	0.0942851	0.0755624	0.0802637	0.0821457	0.074979	0.128074	0.0464974	0.0689505	0.0635238	0.074979	0.128074	0.0464974	0.0689505	0.0635238	0.074979	0.128074	0.0464974	0.0689505	0.0635238	0.0775	0.0495235	0.0429523	0.0446738	0.114548	0.051713	0.0492536	0.0456077	0.0426073	0.0516844	0.051713	0.0492536	0.0456077	0.0426073	0.0516844	0.051713	0.0492536	0.0456077	0.0426073	0.0516844	0.051713	0.0492536	0.0456077	0.0426073	0.0516844	0.121519	0.0660686	0.0844878	0.0448144
587	0.03996	0.0935828	0.0747678	0.07904	0.0812692	0.0741664	0.126168	0.0460606	0.0683833	0.0627575	0.0741664	0.126168	0.0460606	0.0683833	0.0627575	0.0741664	0.126168	0.0460606	0.0683833	0.0627575	0.07686	0.0488264	0.0420597	0.0440764	0.113452	0.0513961	0.0485853	0.0449205	0.0422353	0.050827	0.0513961	0.0485853	0.0449205	0.0422353	0.050827	0.0513961	0.0485853	0.0449205	0.0422353	0.050827	0.0513961	0.0485853	0.0449205	0.0422353	0.050827	0.120426	0.0649703	0.0833078	0.0438769
588	0.039768	0.0935631	0.0738721	0.0784434	0.0805769	0.0734784	0.124579	0.046146	0.068103	0.0624484	0.0734784	0.124579	0.046146	0.068103	0.0624484	0.0734784	0.124579	0.046146	0.068103	0.0624484	0.07574	0.0485167	0.041406	0.0435821	0.11261	0.0513461	0.0487139	0.0448148	0.041961	0.0507901	0.0513461	0.0487139	0.0448148	0.041961	0.0507901	0.0513461	0.0487139	0.0448148	0.041961	0.0507901	0.0513461	0.0487139	0.0448148	0.041961	0.0507901	0.119444	0.0643048	0.0823669	0.0434955
589	0.0396079	0.0936437	0.0733725	0.0775547	0.0802471	0.072084	0.122654	0.0452035	0.0671913	0.0617396	0.072084	0.122654	0.0452035	0.0671913	0.0617396	0.072084	0.122654	0.0452035	0.0671913	0.0617396	0.074695	0.0481287	0.0408812	0.0431393	0.111416	0.0507873	0.0483765	0.0443873	0.0411179	0.0502208	0.0507873	0.0483765	0.0443873	0.0411179	0.0502208	0.0507873	0.0483765	0.0443873	0.0411179	0.0502208	0.0507873	0.0483765	0.0443873	0.0411179	0.0502208	0.118441	0.0638576	0.0817857	0.0432081
590	0.0392318	0.0934504	0.0727507	0.07709	0.0797492	0.070787	0.121478	0.044087	0.0660939	0.0610281	0.070787	0.121478	0.044087	0.0660939	0.0610281	0.070787	0.121478	0.044087	0.0660939	0.0610281	0.0739118	0.0473405	0.0404109	0.0427081	0.110324	0.049959	0.0477629	0.0438135	0.0405735	0.049584	0.049959	0.0477629	0.0438135	0.0405735	0.049584	0.049959	0.0477629	0.0438135	0.0405735	0.049584	0.049959	0.0477629	0.0438135	0.0405735	0.049584	0.117407	0.063282	0.0811872	0.0426158
591	0.039014	0.0931028	0.0721918	0.07671	0.0792992	0.0700804	0.120402	0.0433965	0.0655573	0.0600795	0.0700804	0.120402	0.0433965	0.0655573	0.0600795	0.0700804	0.120402	0.0433965	0.0655573	0.0600795	0.073548	0.0466784	0.0395377	0.0419864	0.109148	0.0492541	0.0469913	0.0431506	0.0401673	0.0491929	0.0492541	0.0469913	0.0431506	0.0401673	0.0491929	0.0492541	0.0469913	0.0431506	0.0401673	0.0491929	0.0492541	0.0469913	0.0431506	0.0401673	0.0491929	0.116876	0.0627823	0.0806738	0.0417309
592	0.0388877	0.0928365	0.0716606	0.0762634	0.0787989	0.0691238	0.119362	0.0428997	0.0646156	0.0590721	0.0691238	0.119362	0.0428997	0.0646156	0.0590721	0.0691238	0.119362	0.0428997	0.0646156	0.0590721	0.0731223	0.0463795	0.0390168	0.0417132	0.108546	0.0485824	0.0461667	0.0423251	0.0393961	0.0487927	0.0485824	0.0461667	0.0423251	0.0393961	0.0487927	0.0485824	0.0461667	0.0423251	0.0393961	0.0487927	0.0485824	0.0461667	0.0423251	0.0393961	0.0487927	0.116329	0.0622623	0.0796461	0.0413392
593	0.0385318	0.0928216	0.071596	0.0761059	0.0787609	0.0683134	0.11831	0.0424459	0.0637963	0.0580887	0.0683134	0.11831	0.0424459	0.0637963	0.0580887	0.0683134	0.11831	0.0424459	0.0637963	0.0580887	0.0721794	0.0461523	0.0386985	0.0416722	0.107881	0.048649	0.0460141	0.0420953	0.0395265	0.0486934	0.048649	0.0460141	0.0420953	0.0395265	0.0486934	0.048649	0.0460141	0.0420953	0.0395265	0.0486934	0.048649	0.0460141	0.0420953	0.0395265	0.0486934	0.115841	0.0620209	0.078986	0.0410511
594	0.0381459	0.0926851	0.0716404	0.0757941	0.0789798	0.0677761	0.117485	0.0421747	0.0637048	0.0578369	0.0677761	0.117485	0.0421747	0.0637048	0.0578369	0.0677761	0.117485	0.0421747	0.0637048	0.0578369	0.0714785	0.0459634	0.0385703	0.041512	0.107075	0.049022	0.0463782	0.0426964	0.0402276	0.0489931	0.049022	0.0463782	0.0426964	0.0402276	0.0489931	0.049022	0.0463782	0.0426964	0.0402276	0.0489931	0.049022	0.0463782	0.0426964	0.0402276	0.0489931	0.115409	0.0618091	0.0788516	0.0409525
595	0.0377918	0.093071	0.071526	0.0754347	0.0787921	0.0671705	0.116453	0.0420353	0.0635398	0.0577893	0.0671705	0.116453	0.0420353	0.0635398	0.0577893	0.0671705	0.116453	0.0420353	0.0635398	0.0577893	0.0713523	0.045937	0.0381838	0.0411705	0.106815	0.049702	0.0473006	0.0431711	0.0409665	0.0499252	0.049702	0.0473006	0.0431711	0.0409665	0.0499252	0.049702	0.0473006	0.0431711	0.0409665	0.0499252	0.049702	0.0473006	0.0431711	0.0409665	0.0499252	0.114899	0.0614879	0.0786007	0.0411116
596	0.0375582	0.0932943	0.0711046	0.0754638	0.0787365	0.0663658	0.115808	0.0417203	0.0632901	0.0576801	0.0663658	0.115808	0.0417203	0.0632901	0.0576801	0.0663658	0.115808	0.0417203	0.0632901	0.0576801	0.07117	0.0457202	0.0379003	0.0408899	0.106283	0.0496902	0.0473076	0.0431405	0.0408324	0.0498687	0.0496902	0.0473076	0.0431405	0.0408324	0.0498687	0.0496902	0.0473076	0.0431405	0.0408324	0.0498687	0.0496902	0.0473076	0.0431405	0.0408324	0.0498687	0.114379	0.0609968	0.0779737	0.0408372
597	0.0375741	0.0929957	0.0710384	0.07551	0.0786615	0.0659846	0.115006	0.0412664	0.0629551	0.0571734	0.0659846	0.115006	0.0412664	0.0629551	0.0571734	0.0659846	0.115006	0.0412664	0.0629551	0.0571734	0.0709629	0.0452711	0.0375497	0.0404611	0.105281	0.0487296	0.0464206	0.0422094	0.0397824	0.0488093	0.0487296	0.0464206	0.0422094	0.0397824	0.0488093	0.0487296	0.0464206	0.0422094	0.0397824	0.0488093	0.0487296	0.0464206	0.0422094	0.0397824	0.0488093	0.114075	0.0606068	0.0777507	0.0403975
598	0.0379074	0.0924085	0.0706015	0.0752626	0.0785674	0.0656295	0.114507	0.0410146	0.0626559	0.0565446	0.0656295	0.114507	0.0410146	0.0626559	0.0565446	0.0656295	0.114507	0.0410146	0.0626559	0.0565446	0.0704797	0.0447815	0.037376	0.0399052	0.104458	0.0477395	0.0451727	0.0408526	0.0385262	0.0476989	0.0477395	0.0451727	0.0408526	0.0385262	0.0476989	0.0477395	0.0451727	0.0408526	0.0385262	0.0476989	0.0477395	0.0451727	0.0408526	0.0385262	0.0476989	0.113761	0.0601254	0.0775089	0.0400715
599	0.037726	0.0920316	0.0699458	0.0746283	0.0782037	0.0651367	0.113905	0.0403568	0.0618679	0.0554826	0.0651367	0.113905	0.0403568	0.0618679	0.0554826	0.0651367	0.113905	0.0403568	0.0618679	0.0554826	0.0697326	0.043965	0.036506	0.0391175	0.103239	0.0463812	0.043703	0.0400126	0.0371201	0.0463535	0.0463812	0.043703	0.0400126	0.0371201	0.0463535	0.0463812	0.043703	0.0400126	0.0371201	0.0463535	0.0463812	0.043703	0.0400126	0.0371201	0.0463535	0.113438	0.0596123	0.0766255	0.039421
600	0.0371871	0.0925145	0.0692607	0.0740141	0.0776445	0.0643317	0.112878	0.0396623	0.0611722	0.0548946	0.0643317	0.112878	0.0396623	0.0611722	0.0548946	0.0643317	0.112878	0.0396623	0.0611722	0.0548946	0.0691571	0.0435635	0.0358932	0.0384781	0.102347	0.0454832	0.0427141	0.0389782	0.0363747	0.0452681	0.0454832	0.0427141	0.0389782	0.0363747	0.0452681	0.0454832	0.0427141	0.0389782	0.0363747	0.0452681	0.0454832	0.0427141	0.0389782	0.0363747	0.0452681	0.112856	0.059285	0.0761595	0.0389534
601	0.0365173	0.0933095	0.0685716	0.0735718	0.0771133	0.0633485	0.111141	0.0391644	0.0603224	0.053779	0.0633485	0.111141	0.0391644	0.0603224	0.053779	0.0633485	0.111141	0.0391644	0.0603224	0.053779	0.0683429	0.043597	0.0359394	0.0385096	0.101438	0.0453955	0.0431059	0.0386285	0.0365076	0.0454208	0.0453955	0.0431059	0.0386285	0.0365076	0.0454208	0.0453955	0.0431059	0.0386285	0.0365076	0.0454208	0.0453955	0.0431059	0.0386285	0.0365076	0.0454208	0.111968	0.0589973	0.0756554	0.0387002
602	0.0365382	0.0935281	0.0685778	0.0732159	0.0768992	0.0623093	0.109537	0.03863	0.0600398	0.0535346	0.0623093	0.109537	0.03863	0.0600398	0.0535346	0.0623093	0.109537	0.03863	0.0600398	0.0535346	0.0680647	0.0436264	0.0357532	0.0385828	0.100947	0.0457673	0.0430135	0.0390941	0.0373547	0.0460875	0.0457673	0.0430135	0.0390941	0.0373547	0.0460875	0.0457673	0.0430135	0.0390941	0.0373547	0.0460875	0.0457673	0.0430135	0.0390941	0.0373547	0.0460875	0.111073	0.0587315	0.0752572	0.0387046
603	0.0363157	0.0934428	0.0683549	0.0727329	0.0765877	0.0615621	0.108578	0.0387605	0.0597591	0.0533975	0.0615621	0.108578	0.0387605	0.0597591	0.0533975	0.0615621	0.108578	0.0387605	0.0597591	0.0533975	0.0674986	0.043185	0.035674	0.0381164	0.100495	0.0458875	0.0431424	0.0398334	0.0378882	0.0465898	0.0458875	0.0431424	0.0398334	0.0378882	0.0465898	0.0458875	0.0431424	0.0398334	0.0378882	0.0465898	0.0458875	0.0431424	0.0398334	0.0378882	0.0465898	0.110319	0.0582503	0.0745463	0.0384841
604	0.035785	0.0930478	0.0679128	0.07219	0.0763242	0.0609214	0.107488	0.0383156	0.0588733	0.0531175	0.0609214	0.107488	0.0383156	0.0588733	0.0531175	0.0609214	0.107488	0.0383156	0.0588733	0.0531175	0.066645	0.0427464	0.0351997	0.0376564	0.0994975	0.0454761	0.0430353	0.0394406	0.0375203	0.0460219	0.0454761	0.0430353	0.0394406	0.0375203	0.0460219	0.0454761	0.0430353	0.0394406	0.0375203	0.0460219	0.0454761	0.0430353	0.0394406	0.0375203	0.0460219	0.109586	0.0576053	0.0741278	0.0381769
605	0.0354782	0.0921886	0.0673448	0.0717023	0.075778	0.0600317	0.106462	0.0377511	0.058178	0.0520004	0.0600317	0.106462	0.0377511	0.058178	0.0520004	0.0600317	0.106462	0.0377511	0.058178	0.0520004	0.0658806	0.0421634	0.0345473	0.0372464	0.0982637	0.0445202	0.0422912	0.0382	0.0362853	0.0447246	0.0445202	0.0422912	0.0382	0.0362853	0.0447246	0.0445202	0.0422912	0.0382	0.0362853	0.0447246	0.0445202	0.0422912	0.0382	0.0362853	0.0447246	0.108743	0.0569385	0.0733719	0.0374669
606	0.03467	0.0907413	0.0663646	0.0706766	0.0748383	0.0594438	0.105221	0.0370908	0.0571622	0.0512821	0.0594438	0.105221	0.0370908	0.0571622	0.0512821	0.0594438	0.105221	0.0370908	0.0571622	0.0512821	0.0650929	0.041579	0.0338106	0.0365529	0.0966776	0.0431024	0.0404356	0.0363666	0.0346044	0.0429835	0.0431024	0.0404356	0.0363666	0.0346044	0.0429835	0.0431024	0.0404356	0.0363666	0.0346044	0.0429835	0.0431024	0.0404356	0.0363666	0.0346044	0.0429835	0.107976	0.056072	0.0726583	0.0366978
607	0.0338623	0.0899934	0.0650978	0.0695094	0.0739342	0.0584732	0.103807	0.0367882	0.0559727	0.0505528	0.0584732	0.103807	0.0367882	0.0559727	0.0505528	0.0584732	0.103807	0.0367882	0.0559727	0.0505528	0.0639782	0.0410399	0.0332617	0.036014	0.0949598	0.0419376	0.0391197	0.0352214	0.0335435	0.0420055	0.0419376	0.0391197	0.0352214	0.0335435	0.0420055	0.0419376	0.0391197	0.0352214	0.0335435	0.0420055	0.0419376	0.0391197	0.0352214	0.0335435	0.0420055	0.106488	0.0551723	0.071719	0.0359287
608	0.0334335	0.0900998	0.064176	0.0687659	0.0729056	0.0571123	0.101698	0.0360129	0.0549463	0.0492175	0.0571123	0.101698	0.0360129	0.0549463	0.0492175	0.0571123	0.101698	0.0360129	0.0549463	0.0492175	0.0622841	0.0396582	0.0322973	0.0344787	0.0925225	0.0408214	0.0382547	0.0346158	0.0328594	0.0411875	0.0408214	0.0382547	0.0346158	0.0328594	0.0411875	0.0408214	0.0382547	0.0346158	0.0328594	0.0411875	0.0408214	0.0382547	0.0346158	0.0328594	0.0411875	0.104455	0.0538938	0.0705113	0.0348775
609	0.0330941	0.0898822	0.0636001	0.0677241	0.071948	0.0557493	0.100012	0.0353194	0.0542145	0.0480534	0.0557493	0.100012	0.0353194	0.0542145	0.0480534	0.0557493	0.100012	0.0353194	0.0542145	0.0480534	0.06044	0.0381987	0.0310238	0.0328981	0.0901566	0.039449	0.0369164	0.0332541	0.0319612	0.0396699	0.039449	0.0369164	0.0332541	0.0319612	0.0396699	0.039449	0.0369164	0.0332541	0.0319612	0.0396699	0.039449	0.0369164	0.0332541	0.0319612	0.0396699	0.102772	0.0525903	0.0686801	0.0338458
610	0.0319582	0.0881513	0.0621928	0.0662321	0.0705709	0.0546843	0.0979533	0.0343923	0.0530095	0.0469104	0.0546843	0.0979533	0.0343923	0.0530095	0.0469104	0.0546843	0.0979533	0.0343923	0.0530095	0.0469104	0.0589771	0.0368284	0.0295882	0.0313349	0.0874113	0.0373832	0.0351388	0.0315359	0.0301256	0.0379687	0.0373832	0.0351388	0.0315359	0.0301256	0.0379687	0.0373832	0.0351388	0.0315359	0.0301256	0.0379687	0.0373832	0.0351388	0.0315359	0.0301256	0.0379687	0.10118	0.0512941	0.067404	0.0328019
611	0.031235	0.0869131	0.0604707	0.0646803	0.0688724	0.0533573	0.0960183	0.03305	0.0513645	0.0452902	0.0533573	0.0960183	0.03305	0.0513645	0.0452902	0.0533573	0.0960183	0.03305	0.0513645	0.0452902	0.0574859	0.0354099	0.0284035	0.0300469	0.0853028	0.0354232	0.0331835	0.0294167	0.0277644	0.0360469	0.0354232	0.0331835	0.0294167	0.0277644	0.0360469	0.0354232	0.0331835	0.0294167	0.0277644	0.0360469	0.0354232	0.0331835	0.0294167	0.0277644	0.0360469	0.0992302	0.0498347	0.0661266	0.0319349
612	0.0307206	0.0859951	0.059086	0.0633562	0.0672977	0.0521917	0.0939651	0.0323329	0.0502148	0.0438849	0.0521917	0.0939651	0.0323329	0.0502148	0.0438849	0.0521917	0.0939651	0.0323329	0.0502148	0.0438849	0.0555782	0.0338229	0.0271582	0.0287752	0.0824475	0.0333976	0.0311512	0.0273276	0.0256132	0.0338861	0.0333976	0.0311512	0.0273276	0.0256132	0.0338861	0.0333976	0.0311512	0.0273276	0.0256132	0.0338861	0.0333976	0.0311512	0.0273276	0.0256132	0.0338861	0.0972502	0.0483109	0.0648998	0.0308572
613	0.0303094	0.0851316	0.058149	0.0621223	0.0660274	0.0510664	0.0923013	0.0313158	0.0491639	0.0428704	0.0510664	0.0923013	0.0313158	0.0491639	0.0428704	0.0510664	0.0923013	0.0313158	0.0491639	0.0428704	0.0540612	0.032844	0.0256832	0.027284	0.0797119	0.0315473	0.0293418	0.0255411	0.0242359	0.0319381	0.0315473	0.0293418	0.0255411	0.0242359	0.0319381	0.0315473	0.0293418	0.0255411	0.0242359	0.0319381	0.0315473	0.0293418	0.0255411	0.0242359	0.0319381	0.0954764	0.0469414	0.0633407	0.0297087
614	0.0293865	0.0848287	0.0570754	0.0607753	0.0646962	0.0505564	0.0909325	0.0308859	0.0478516	0.0421822	0.0505564	0.0909325	0.0308859	0.0478516	0.0421822	0.0505564	0.0909325	0.0308859	0.0478516	0.0421822	0.0524053	0.0319529	0.0245356	0.0258452	0.0775031	0.0301732	0.02812	0.0247682	0.0230524	0.0311152	0.0301732	0.02812	0.0247682	0.0230524	0.0311152	0.0301732	0.02812	0.0247682	0.0230524	0.0311152	0.0301732	0.02812	0.0247682	0.0230524	0.0311152	0.0939811	0.046342	0.0617242	0.0289334
615	0.0288624	0.0843663	0.0561872	0.0596265	0.0635827	0.0494793	0.0892024	0.0303517	0.0469363	0.0410687	0.0494793	0.0892024	0.0303517	0.0469363	0.0410687	0.0494793	0.0892024	0.0303517	0.0469363	0.0410687	0.0513288	0.0311946	0.0238932	0.0253693	0.0758502	0.0301361	0.02763	0.0246811	0.0227953	0.0304587	0.0301361	0.02763	0.0246811	0.0227953	0.0304587	0.0301361	0.02763	0.0246811	0.0227953	0.0304587	0.0301361	0.02763	0.0246811	0.0227953	0.0304587	0.092204	0.045335	0.0604789	0.0284181
616	0.0288677	0.0844169	0.0554242	0.0590647	0.0634662	0.0484546	0.0874624	0.0294376	0.0461775	0.0400746	0.0484546	0.0874624	0.0294376	0.0461775	0.0400746	0.0484546	0.0874624	0.0294376	0.0461775	0.0400746	0.0504188	0.0307234	0.0236315	0.0252022	0.074436	0.029962	0.0276823	0.02417	0.0224312	0.0300846	0.029962	0.0276823	0.02417	0.0224312	0.0300846	0.029962	0.0276823	0.02417	0.0224312	0.0300846	0.029962	0.0276823	0.02417	0.0224312	0.0300846	0.0902887	0.0443726	0.0598354	0.0276387
617	0.0285797	0.0835334	0.0543604	0.0580503	0.0629677	0.0477652	0.0860378	0.0286161	0.045298	0.0393907	0.0477652	0.0860378	0.0286161	0.045298	0.0393907	0.0477652	0.0860378	0.0286161	0.045298	0.0393907	0.0491941	0.0296476	0.0226009	0.024139	0.072561	0.0293164	0.0271082	0.0235558	0.0218465	0.0289975	0.0293164	0.0271082	0.0235558	0.0218465	0.0289975	0.0293164	0.0271082	0.0235558	0.0218465	0.0289975	0.0293164	0.0271082	0.0235558	0.0218465	0.0289975	0.0887676	0.0434806	0.0591557	0.0267414
618	0.028065	0.0826378	0.0537428	0.056845	0.0619592	0.0467864	0.0846133	0.0280606	0.0443383	0.0383675	0.0467864	0.0846133	0.0280606	0.0443383	0.0383675	0.0467864	0.0846133	0.0280606	0.0443383	0.0383675	0.047615	0.0286864	0.0214897	0.0231014	0.0708375	0.0283711	0.0264303	0.0230306	0.0211553	0.0277219	0.0283711	0.0264303	0.0230306	0.0211553	0.0277219	0.0283711	0.0264303	0.0230306	0.0211553	0.0277219	0.0283711	0.0264303	0.0230306	0.0211553	0.0277219	0.0876814	0.0427953	0.0581828	0.0262269
619	0.0271891	0.0825784	0.0528828	0.0559415	0.0612906	0.045639	0.0829698	0.027572	0.0433724	0.0375101	0.045639	0.0829698	0.027572	0.0433724	0.0375101	0.045639	0.0829698	0.027572	0.0433724	0.0375101	0.0463918	0.0282079	0.0208853	0.0225664	0.069149	0.0282832	0.0256562	0.0226841	0.0207177	0.0271481	0.0282832	0.0256562	0.0226841	0.0207177	0.0271481	0.0282832	0.0256562	0.0226841	0.0207177	0.0271481	0.0282832	0.0256562	0.0226841	0.0207177	0.0271481	0.0861937	0.0418032	0.0569645	0.0254287
620	0.0260024	0.0820975	0.051831	0.0552747	0.0606724	0.044849	0.0818566	0.0271603	0.0426204	0.0367925	0.044849	0.0818566	0.0271603	0.0426204	0.0367925	0.044849	0.0818566	0.0271603	0.0426204	0.0367925	0.0457135	0.0273596	0.0204615	0.0218743	0.0677898	0.0275485	0.0246341	0.0217711	0.0196997	0.026764	0.0275485	0.0246341	0.0217711	0.0196997	0.026764	0.0275485	0.0246341	0.0217711	0.0196997	0.026764	0.0275485	0.0246341	0.0217711	0.0196997	0.026764	0.0851182	0.0411291	0.0562851	0.0246828
621	0.0256644	0.0817313	0.0509231	0.0545621	0.0602321	0.0443293	0.0812101	0.0267397	0.0421945	0.0366278	0.0443293	0.0812101	0.0267397	0.0421945	0.0366278	0.0443293	0.0812101	0.0267397	0.0421945	0.0366278	0.0449435	0.0266934	0.0196232	0.0211605	0.0664907	0.0259679	0.0237532	0.0202597	0.01882	0.0259016	0.0259679	0.0237532	0.0202597	0.01882	0.0259016	0.0259679	0.0237532	0.0202597	0.01882	0.0259016	0.0259679	0.0237532	0.0202597	0.01882	0.0259016	0.0841911	0.04045	0.0557404	0.024354
622	0.0257741	0.0820219	0.0507193	0.0543229	0.0594683	0.0441373	0.0806424	0.0267764	0.0425083	0.0360225	0.0441373	0.0806424	0.0267764	0.0425083	0.0360225	0.0441373	0.0806424	0.0267764	0.0425083	0.0360225	0.0442103	0.0260296	0.0188735	0.0206584	0.0656022	0.0253323	0.0236238	0.0196323	0.0188429	0.0256069	0.0253323	0.0236238	0.0196323	0.0188429	0.0256069	0.0253323	0.0236238	0.0196323	0.0188429	0.0256069	0.0253323	0.0236238	0.0196323	0.0188429	0.0256069	0.0836873	0.0403912	0.0553178	0.0242255
623	0.0257056	0.0821739	0.0504242	0.0539218	0.0592462	0.0435617	0.0801595	0.02658	0.042156	0.0359107	0.0435617	0.0801595	0.02658	0.042156	0.0359107	0.0435617	0.0801595	0.02658	0.042156	0.0359107	0.0439912	0.0262385	0.018977	0.0209828	0.0653307	0.0254858	0.0233859	0.0197582	0.0188379	0.0256202	0.0254858	0.0233859	0.0197582	0.0188379	0.0256202	0.0254858	0.0233859	0.0197582	0.0188379	0.0256202	0.0254858	0.0233859	0.0197582	0.0188379	0.0256202	0.0826802	0.040067	0.0547231	0.0236911
624	0.0255947	0.082334	0.0500478	0.0539312	0.0592648	0.0432211	0.0797783	0.0265535	0.0419086	0.0352754	0.0432211	0.0797783	0.0265535	0.0419086	0.0352754	0.0432211	0.0797783	0.0265535	0.0419086	0.0352754	0.0434109	0.0266393	0.0191194	0.0209702	0.0652643	0.0258635	0.0235847	0.0204247	0.0190791	0.0265622	0.0258635	0.0235847	0.0204247	0.0190791	0.0265622	0.0258635	0.0235847	0.0204247	0.0190791	0.0265622	0.0258635	0.0235847	0.0204247	0.0190791	0.0265622	0.0822217	0.0396617	0.0543245	0.0236046
625	0.0257565	0.0825645	0.0502266	0.0541123	0.0591556	0.0421846	0.0785483	0.0257106	0.0410439	0.0345352	0.0421846	0.0785483	0.0257106	0.0410439	0.0345352	0.0421846	0.0785483	0.0257106	0.0410439	0.0345352	0.0437729	0.0271746	0.0192815	0.0213964	0.0657013	0.0264967	0.024147	0.0212358	0.0202094	0.0277916	0.0264967	0.024147	0.0212358	0.0202094	0.0277916	0.0264967	0.024147	0.0212358	0.0202094	0.0277916	0.0264967	0.024147	0.0212358	0.0202094	0.0277916	0.0821723	0.039505	0.0547825	0.0238093
626	0.0257053	0.0836675	0.0507589	0.0547347	0.0600092	0.0417482	0.0778819	0.0255617	0.0411575	0.0344869	0.0417482	0.0778819	0.0255617	0.0411575	0.0344869	0.0417482	0.0778819	0.0255617	0.0411575	0.0344869	0.0440341	0.0268805	0.0193015	0.0210428	0.0658684	0.027122	0.0248212	0.0212876	0.0206906	0.0280599	0.027122	0.0248212	0.0212876	0.0206906	0.0280599	0.027122	0.0248212	0.0212876	0.0206906	0.0280599	0.027122	0.0248212	0.0212876	0.0206906	0.0280599	0.0822082	0.0391532	0.0546554	0.0236716
627	0.02568	0.0837928	0.0508778	0.05487	0.0602892	0.0418664	0.0782083	0.0256406	0.0404433	0.0347375	0.0418664	0.0782083	0.0256406	0.0404433	0.0347375	0.0418664	0.0782083	0.0256406	0.0404433	0.0347375	0.04311	0.0261764	0.0193697	0.0206564	0.0651225	0.0270061	0.0246453	0.0210606	0.0200953	0.027237	0.0270061	0.0246453	0.0210606	0.0200953	0.027237	0.0270061	0.0246453	0.0210606	0.0200953	0.027237	0.0270061	0.0246453	0.0210606	0.0200953	0.027237	0.0823564	0.0388503	0.0548878	0.0236769
628	0.0256688	0.0834975	0.0504013	0.0546018	0.059928	0.0417605	0.0778654	0.0252329	0.0402616	0.034534	0.0417605	0.0778654	0.0252329	0.0402616	0.034534	0.0417605	0.0778654	0.0252329	0.0402616	0.034534	0.0432112	0.0259787	0.0195385	0.020624	0.0647678	0.0262196	0.0239582	0.0205947	0.0192512	0.0263281	0.0262196	0.0239582	0.0205947	0.0192512	0.0263281	0.0262196	0.0239582	0.0205947	0.0192512	0.0263281	0.0262196	0.0239582	0.0205947	0.0192512	0.0263281	0.0818605	0.0393256	0.0546472	0.0236022
629	0.0257674	0.0830722	0.0501257	0.0540712	0.0593036	0.0416343	0.0773366	0.025205	0.0399354	0.0341646	0.0416343	0.0773366	0.025205	0.0399354	0.0341646	0.0416343	0.0773366	0.025205	0.0399354	0.0341646	0.0431432	0.0255546	0.0192941	0.0204293	0.063889	0.0253014	0.0229538	0.0194235	0.0179612	0.0252669	0.0253014	0.0229538	0.0194235	0.0179612	0.0252669	0.0253014	0.0229538	0.0194235	0.0179612	0.0252669	0.0253014	0.0229538	0.0194235	0.0179612	0.0252669	0.0817237	0.0392385	0.0542081	0.0235696
630	0.02569	0.0825487	0.0500566	0.0536327	0.0594021	0.0409276	0.0771407	0.0248826	0.0398598	0.0338246	0.0409276	0.0771407	0.0248826	0.0398598	0.0338246	0.0409276	0.0771407	0.0248826	0.0398598	0.0338246	0.0430912	0.0259902	0.0192679	0.0202793	0.0635593	0.0246276	0.0219115	0.0184823	0.0169606	0.0243449	0.0246276	0.0219115	0.0184823	0.0169606	0.0243449	0.0246276	0.0219115	0.0184823	0.0169606	0.0243449	0.0246276	0.0219115	0.0184823	0.0169606	0.0243449	0.0814855	0.0385223	0.0538678	0.0230705
631	0.0258929	0.0825198	0.0496272	0.0533562	0.059108	0.0404379	0.0772089	0.0246467	0.0400572	0.0336143	0.0404379	0.0772089	0.0246467	0.0400572	0.0336143	0.0404379	0.0772089	0.0246467	0.0400572	0.0336143	0.0428888	0.0253514	0.0187779	0.0204064	0.063204	0.0233899	0.0214141	0.0177956	0.0162153	0.0236558	0.0233899	0.0214141	0.0177956	0.0162153	0.0236558	0.0233899	0.0214141	0.0177956	0.0162153	0.0236558	0.0233899	0.0214141	0.0177956	0.0162153	0.0236558	0.0808864	0.0378262	0.0528228	0.022014
632	0.0257394	0.0828151	0.0494778	0.0528229	0.0584845	0.0400076	0.0762507	0.02423	0.039701	0.0332457	0.0400076	0.0762507	0.02423	0.039701	0.0332457	0.0400076	0.0762507	0.02423	0.039701	0.0332457	0.0419518	0.024394	0.0181715	0.0200058	0.0624043	0.0226196	0.0208235	0.017717	0.0161371	0.0234964	0.0226196	0.0208235	0.017717	0.0161371	0.0234964	0.0226196	0.0208235	0.017717	0.0161371	0.0234964	0.0226196	0.0208235	0.017717	0.0161371	0.0234964	0.0804729	0.0379873	0.0524972	0.0221064
633	0.0255729	0.0832351	0.049386	0.0525323	0.0579039	0.0402717	0.0759201	0.0244935	0.0395792	0.0327363	0.0402717	0.0759201	0.0244935	0.0395792	0.0327363	0.0402717	0.0759201	0.0244935	0.0395792	0.0327363	0.0417194	0.0246764	0.0176332	0.0198693	0.0621137	0.0219361	0.0204412	0.0171688	0.0152406	0.0227617	0.0219361	0.0204412	0.0171688	0.0152406	0.0227617	0.0219361	0.0204412	0.0171688	0.0152406	0.0227617	0.0219361	0.0204412	0.0171688	0.0152406	0.0227617	0.0801764	0.0380303	0.0522772	0.0222287
634	0.02525	0.0829804	0.048446	0.0523909	0.0578392	0.0399287	0.0751624	0.0245076	0.039071	0.0322154	0.0399287	0.0751624	0.0245076	0.039071	0.0322154	0.0399287	0.0751624	0.0245076	0.039071	0.0322154	0.0417006	0.0250234	0.0176926	0.0193728	0.0617563	0.0210064	0.0193659	0.0162356	0.0137779	0.0212937	0.0210064	0.0193659	0.0162356	0.0137779	0.0212937	0.0210064	0.0193659	0.0162356	0.0137779	0.0212937	0.0210064	0.0193659	0.0162356	0.0137779	0.0212937	0.0792529	0.0370976	0.051649	0.0213787
635	0.0250064	0.0825364	0.0476114	0.0520109	0.0574637	0.0397555	0.0743956	0.0243115	0.038777	0.0321711	0.0397555	0.0743956	0.0243115	0.038777	0.0321711	0.0397555	0.0743956	0.0243115	0.038777	0.0321711	0.041	0.0242764	0.0174706	0.0183545	0.0602852	0.0196016	0.0181025	0.0150287	0.0127826	0.0199606	0.0196016	0.0181025	0.0150287	0.0127826	0.0199606	0.0196016	0.0181025	0.0150287	0.0127826	0.0199606	0.0196016	0.0181025	0.0150287	0.0127826	0.0199606	0.0780273	0.0361894	0.0504696	0.020237
636	0.0246335	0.0820481	0.0474766	0.0511824	0.0561868	0.0387952	0.072896	0.0231435	0.0379357	0.0312034	0.0387952	0.072896	0.0231435	0.0379357	0.0312034	0.0387952	0.072896	0.0231435	0.0379357	0.0312034	0.0397671	0.0236417	0.0166279	0.0175858	0.0584054	0.019132	0.0172088	0.0144	0.0123335	0.0192675	0.019132	0.0172088	0.0144	0.0123335	0.0192675	0.019132	0.0172088	0.0144	0.0123335	0.0192675	0.019132	0.0172088	0.0144	0.0123335	0.0192675	0.0773776	0.0356562	0.0494084	0.0197805
637	0.0242562	0.0813463	0.0472104	0.0501341	0.0551268	0.037372	0.0707642	0.0221591	0.0369374	0.0300587	0.037372	0.0707642	0.0221591	0.0369374	0.0300587	0.037372	0.0707642	0.0221591	0.0369374	0.0300587	0.0388097	0.0227943	0.0154915	0.0167831	0.0568507	0.0189414	0.0164182	0.0129817	0.0114027	0.0186711	0.0189414	0.0164182	0.0129817	0.0114027	0.0186711	0.0189414	0.0164182	0.0129817	0.0114027	0.0186711	0.0189414	0.0164182	0.0129817	0.0114027	0.0186711	0.0762387	0.034665	0.0485222	0.0191434
638	0.0237876	0.0804876	0.0465266	0.04913	0.0543816	0.0361703	0.0691862	0.02184	0.0364621	0.0301105	0.0361703	0.0691862	0.02184	0.0364621	0.0301105	0.0361703	0.0691862	0.02184	0.0364621	0.0301105	0.0375345	0.0215549	0.0145791	0.0155458	0.0546801	0.0175543	0.0150595	0.0118603	0.00950105	0.0168651	0.0175543	0.0150595	0.0118603	0.00950105	0.0168651	0.0175543	0.0150595	0.0118603	0.00950105	0.0168651	0.0175543	0.0150595	0.0118603	0.00950105	0.0168651	0.0741576	0.0339279	0.0474696	0.01831
639	0.0231588	0.0798987	0.0449566	0.0476641	0.0534239	0.0348593	0.0667177	0.0214829	0.0355598	0.0291522	0.0348593	0.0667177	0.0214829	0.0355598	0.0291522	0.0348593	0.0667177	0.0214829	0.0355598	0.0291522	0.0362371	0.0203464	0.0134585	0.0142958	0.0521896	0.0151402	0.0131229	0.0100364	0.00752588	0.0143034	0.0151402	0.0131229	0.0100364	0.00752588	0.0143034	0.0151402	0.0131229	0.0100364	0.00752588	0.0143034	0.0151402	0.0131229	0.0100364	0.00752588	0.0143034	0.0724435	0.0330497	0.0463472	0.0175458
640	0.0225538	0.0798101	0.043784	0.04628	0.0519074	0.0335787	0.0641045	0.0207811	0.0347569	0.0278419	0.0335787	0.0641045	0.0207811	0.0347569	0.0278419	0.0335787	0.0641045	0.0207811	0.0347569	0.0278419	0.03467	0.0193152	0.0124568	0.0129658	0.0496863	0.0133846	0.011412	0.00811467	0.00589147	0.0120614	0.0133846	0.011412	0.00811467	0.00589147	0.0120614	0.0133846	0.011412	0.00811467	0.00589147	0.0120614	0.0133846	0.011412	0.00811467	0.00589147	0.0120614	0.0702811	0.0316844	0.044471	0.0162246
641	0.0221788	0.0793681	0.042999	0.0454453	0.0507892	0.0324564	0.0617848	0.0198206	0.0334745	0.0264428	0.0324564	0.0617848	0.0198206	0.0334745	0.0264428	0.0324564	0.0617848	0.0198206	0.0334745	0.0264428	0.0330418	0.0184752	0.0113009	0.0119287	0.047519	0.0127238	0.0100976	0.00688997	0.00484412	0.0116822	0.0127238	0.0100976	0.00688997	0.00484412	0.0116822	0.0127238	0.0100976	0.00688997	0.00484412	0.0116822	0.0127238	0.0100976	0.00688997	0.00484412	0.0116822	0.0676176	0.0301073	0.0425948	0.0149464
642	0.0218394	0.0786622	0.0420966	0.0445856	0.0493856	0.0312676	0.0594472	0.0193226	0.0321842	0.0256737	0.0312676	0.0594472	0.0193226	0.0321842	0.0256737	0.0312676	0.0594472	0.0193226	0.0321842	0.0256737	0.0318359	0.0176535	0.0105938	0.0110093	0.0449304	0.0120552	0.00926204	0.00634879	0.00382588	0.0109049	0.0120552	0.00926204	0.00634879	0.00382588	0.0109049	0.0120552	0.00926204	0.00634879	0.00382588	0.0109049	0.0120552	0.00926204	0.00634879	0.00382588	0.0109049	0.065689	0.0294209	0.0414942	0.0144949
643	0.0210318	0.0781563	0.0408231	0.0432223	0.0483392	0.0291129	0.0574219	0.0183035	0.0313192	0.0246904	0.0291129	0.0574219	0.0183035	0.0313192	0.0246904	0.0291129	0.0574219	0.0183035	0.0313192	0.0246904	0.0304953	0.0169217	0.00975087	0.00977401	0.0421878	0.0112779	0.00878116	0.00547703	0.00297882	0.00968106	0.0112779	0.00878116	0.00547703	0.00297882	0.00968106	0.0112779	0.00878116	0.00547703	0.00297882	0.00968106	0.0112779	0.00878116	0.00547703	0.00297882	0.00968106	0.0634982	0.0283303	0.0399831	0.0141399
644	0.0194006	0.0770537	0.0390532	0.0414009	0.047117	0.0277858	0.0546905	0.0181557	0.0305045	0.023789	0.0277858	0.0546905	0.0181557	0.0305045	0.023789	0.0277858	0.0546905	0.0181557	0.0305045	0.023789	0.0282412	0.0158531	0.00856727	0.00863606	0.0395298	0.0105201	0.00822649	0.00478843	0.00242923	0.00936998	0.0105201	0.00822649	0.00478843	0.00242923	0.00936998	0.0105201	0.00822649	0.00478843	0.00242923	0.00936998	0.0105201	0.00822649	0.00478843	0.00242923	0.00936998	0.0612961	0.0268879	0.0387617	0.0132669
645	0.0188873	0.0761464	0.0377214	0.0395673	0.0459919	0.0263009	0.0518974	0.0174178	0.0296188	0.0229739	0.0263009	0.0518974	0.0174178	0.0296188	0.0229739	0.0263009	0.0518974	0.0174178	0.0296188	0.0229739	0.0276764	0.01498	0.00819424	0.00806727	0.0376216	0.0101598	0.00784073	0.00473692	0.00259984	0.00958876	0.0101598	0.00784073	0.00473692	0.00259984	0.00958876	0.0101598	0.00784073	0.00473692	0.00259984	0.00958876	0.0101598	0.00784073	0.00473692	0.00259984	0.00958876	0.0590082	0.0257775	0.0380778	0.011986
646	0.0185579	0.0754192	0.0367898	0.0386024	0.0453048	0.0244255	0.0494822	0.0167847	0.0289619	0.0218913	0.0244255	0.0494822	0.0167847	0.0289619	0.0218913	0.0244255	0.0494822	0.0167847	0.0289619	0.0218913	0.0266209	0.0137982	0.00771999	0.00773813	0.0351916	0.0101064	0.00769116	0.00511438	0.00302324	0.00932753	0.0101064	0.00769116	0.00511438	0.00302324	0.00932753	0.0101064	0.00769116	0.00511438	0.00302324	0.00932753	0.0101064	0.00769116	0.00511438	0.00302324	0.00932753	0.0566396	0.0250614	0.0368595	0.0112443
647	0.0177765	0.0739145	0.0356601	0.0373206	0.0445962	0.0233246	0.0475466	0.0157276	0.0277327	0.0204246	0.0233246	0.0475466	0.0157276	0.0277327	0.0204246	0.0233246	0.0475466	0.0157276	0.0277327	0.0204246	0.0251465	0.0125534	0.00650852	0.00664401	0.0326537	0.00957729	0.0070894	0.00454291	0.00281353	0.00858224	0.00957729	0.0070894	0.00454291	0.00281353	0.00858224	0.00957729	0.0070894	0.00454291	0.00281353	0.00858224	0.00957729	0.0070894	0.00454291	0.00281353	0.00858224	0.054457	0.024302	0.0360301	0.0106216
648	0.0176041	0.0730304	0.0353145	0.0364744	0.0438368	0.0229502	0.0454974	0.0148176	0.0271207	0.0196746	0.0229502	0.0454974	0.0148176	0.0271207	0.0196746	0.0229502	0.0454974	0.0148176	0.0271207	0.0196746	0.0242821	0.0124623	0.00609558	0.00654842	0.0311969	0.00885523	0.00693793	0.00398526	0.00245853	0.00786577	0.00885523	0.00693793	0.00398526	0.00245853	0.00786577	0.00885523	0.00693793	0.00398526	0.00245853	0.00786577	0.00885523	0.00693793	0.00398526	0.00245853	0.00786577	0.0527599	0.0235067	0.0349307	0.0106237
649	0.0175777	0.0730704	0.0344948	0.0358176	0.0434862	0.0221246	0.0434901	0.0141529	0.0261986	0.0191575	0.0221246	0.0434901	0.0141529	0.0261986	0.0191575	0.0221246	0.0434901	0.0141529	0.0261986	0.0191575	0.0237077	0.012864	0.00630852	0.00683519	0.0298484	0.00925376	0.00697645	0.00381879	0.00247235	0.00816636	0.00925376	0.00697645	0.00381879	0.00247235	0.00816636	0.00925376	0.00697645	0.00381879	0.00247235	0.00816636	0.00925376	0.00697645	0.00381879	0.00247235	0.00816636	0.051354	0.0226532	0.0343554	0.0104593
650	0.0177782	0.0733252	0.0340126	0.0353927	0.0430931	0.0212043	0.0421877	0.0138239	0.02573	0.0185105	0.0212043	0.0421877	0.0138239	0.02573	0.0185105	0.0212043	0.0421877	0.0138239	0.02573	0.0185105	0.0225367	0.012054	0.00601212	0.0070403	0.0288225	0.00891763	0.00665891	0.00376843	0.00180863	0.00829331	0.00891763	0.00665891	0.00376843	0.00180863	0.00829331	0.00891763	0.00665891	0.00376843	0.00180863	0.00829331	0.00891763	0.00665891	0.00376843	0.00180863	0.00829331	0.0502912	0.0221945	0.0342666	0.0104433
651	0.0170164	0.0734597	0.033546	0.0350042	0.042771	0.0206418	0.0415983	0.0139915	0.0257445	0.0181642	0.0206418	0.0415983	0.0139915	0.0257445	0.0181642	0.0206418	0.0415983	0.0139915	0.0257445	0.0181642	0.0222891	0.0117782	0.00563545	0.00647697	0.0274425	0.00831763	0.00613073	0.00390298	0.00163257	0.00860846	0.00831763	0.00613073	0.00390298	0.00163257	0.00860846	0.00831763	0.00613073	0.00390298	0.00163257	0.00860846	0.00831763	0.00613073	0.00390298	0.00163257	0.00860846	0.0488788	0.0216833	0.033542	0.0102824
652	0.0165041	0.0727534	0.0327813	0.0342594	0.0416674	0.0208623	0.0410736	0.0140417	0.0252898	0.0181434	0.0208623	0.0410736	0.0140417	0.0252898	0.0181434	0.0208623	0.0410736	0.0140417	0.0252898	0.0181434	0.0217082	0.0113129	0.0052644	0.00567401	0.0258501	0.00791317	0.00555116	0.00349879	0.00144412	0.00801283	0.00791317	0.00555116	0.00349879	0.00144412	0.00801283	0.00791317	0.00555116	0.00349879	0.00144412	0.00801283	0.00791317	0.00555116	0.00349879	0.00144412	0.00801283	0.0478676	0.0213515	0.0332001	0.00972341
653	0.0166864	0.0724019	0.0321305	0.0337818	0.041151	0.0215209	0.0403565	0.0131442	0.0249451	0.0179157	0.0215209	0.0403565	0.0131442	0.0249451	0.0179157	0.0215209	0.0403565	0.0131442	0.0249451	0.0179157	0.0204955	0.0109664	0.00458151	0.00506	0.0244371	0.00765884	0.00527164	0.00326328	0.00107075	0.00708876	0.00765884	0.00527164	0.00326328	0.00107075	0.00708876	0.00765884	0.00527164	0.00326328	0.00107075	0.00708876	0.00765884	0.00527164	0.00326328	0.00107075	0.00708876	0.0464164	0.020633	0.0326996	0.00921967
654	0.0168832	0.073484	0.0318416	0.0333515	0.0408668	0.0215187	0.039666	0.0128323	0.0242727	0.0175369	0.0215187	0.039666	0.0128323	0.0242727	0.0175369	0.0215187	0.039666	0.0128323	0.0242727	0.0175369	0.0197041	0.0100937	0.00428911	0.00497019	0.0233575	0.00709935	0.00465381	0.00245438	7.12451e-11	0.00633283	0.00709935	0.00465381	0.00245438	7.12451e-11	0.00633283	0.00709935	0.00465381	0.00245438	7.12451e-11	0.00633283	0.00709935	0.00465381	0.00245438	7.12451e-11	0.00633283	0.0452446	0.0199738	0.0318122	0.008399
655	0.0169176	0.073564	0.0318425	0.0330529	0.0403862	0.0199423	0.0388819	0.0122929	0.0236475	0.0164316	0.0199423	0.0388819	0.0122929	0.0236475	0.0164316	0.0199423	0.0388819	0.0122929	0.0236475	0.0164316	0.0191365	0.00978639	0.00406381	0.00464283	0.0224925	0.00726905	0.00545704	0.00258408	0.00015	0.00670812	0.00726905	0.00545704	0.00258408	0.00015	0.00670812	0.00726905	0.00545704	0.00258408	0.00015	0.00670812	0.00726905	0.00545704	0.00258408	0.00015	0.00670812	0.0440852	0.0195768	0.0314195	0.0083593
656	0.0166646	0.0730201	0.0314838	0.0324927	0.0400186	0.0189773	0.0389111	0.0124169	0.0228321	0.0160099	0.0189773	0.0389111	0.0124169	0.0228321	0.0160099	0.0189773	0.0389111	0.0124169	0.0228321	0.0160099	0.0182421	0.00987881	0.00412273	0.00420152	0.0214913	0.00748429	0.0054671	0.00270813	0.000374991	0.00709422	0.00748429	0.0054671	0.00270813	0.000374991	0.00709422	0.00748429	0.0054671	0.00270813	0.000374991	0.00709422	0.00748429	0.0054671	0.00270813	0.000374991	0.00709422	0.0425964	0.0193212	0.0312648	0.00889119
657	0.0157261	0.0729188	0.0313293	0.0310852	0.0390498	0.0183155	0.0372665	0.0115469	0.0220558	0.0153166	0.0183155	0.0372665	0.0115469	0.0220558	0.0153166	0.0183155	0.0372665	0.0115469	0.0220558	0.0153166	0.01773	0.0100752	0.00414848	0.0050597	0.0209161	0.00799248	0.0061971	0.0041748	0.00175954	0.00848452	0.00799248	0.0061971	0.0041748	0.00175954	0.00848452	0.00799248	0.0061971	0.0041748	0.00175954	0.00848452	0.00799248	0.0061971	0.0041748	0.00175954	0.00848452	0.0410349	0.0190266	0.031085	0.00909422
658	0.0154282	0.0733948	0.0306437	0.0300994	0.0391959	0.0178573	0.0348707	0.0112508	0.0217763	0.0149466	0.0178573	0.0348707	0.0112508	0.0217763	0.0149466	0.0178573	0.0348707	0.0112508	0.0217763	0.0149466	0.0174015	0.00990845	0.00446734	0.00538519	0.0203054	0.00935964	0.00746028	0.0052135	0.00329647	0.0100184	0.00935964	0.00746028	0.0052135	0.00329647	0.0100184	0.00935964	0.00746028	0.0052135	0.00329647	0.0100184	0.00935964	0.00746028	0.0052135	0.00329647	0.0100184	0.0394458	0.0188973	0.0306107	0.00943665
659	0.01518	0.0729928	0.0299078	0.02953	0.0386292	0.0169064	0.0337983	0.0115406	0.0212833	0.0146875	0.0169064	0.0337983	0.0115406	0.0212833	0.0146875	0.0169064	0.0337983	0.0115406	0.0212833	0.0146875	0.0169	0.00980639	0.0048197	0.00527636	0.0188525	0.00983611	0.00801528	0.00575056	0.00411529	0.0101769	0.00983611	0.00801528	0.00575056	0.00411529	0.0101769	0.00983611	0.00801528	0.00575056	0.00411529	0.0101769	0.00983611	0.00801528	0.00575056	0.00411529	0.0101769	0.0382564	0.0187903	0.0303778	0.00908694
660	0.01508	0.0720928	0.0291878	0.02926	0.0375792	0.0163264	0.0330983	0.0111106	0.0211133	0.0141075	0.0163264	0.0330983	0.0111106	0.0211133	0.0141075	0.0163264	0.0330983	0.0111106	0.0211133	0.0141075	0.01585	0.00953639	0.0042597	0.00468636	0.0169325	0.00888611	0.00792528	0.00539055	0.00382529	0.00946694	0.00888611	0.00792528	0.00539055	0.00382529	0.00946694	0.00888611	0.00792528	0.00539055	0.00382529	0.00946694	0.00888611	0.00792528	0.00539055	0.00382529	0.00946694	0.0360664	0.0177603	0.0300178	0.00881694
661	0.01448	0.0709428	0.0280478	0.02816	0.0358592	0.0165264	0.0325083	0.0101906	0.0207733	0.0136175	0.0165264	0.0325083	0.0101906	0.0207733	0.0136175	0.0165264	0.0325083	0.0101906	0.0207733	0.0136175	0.01466	0.00883639	0.0037297	0.00374636	0.0149925	0.00810611	0.00756528	0.00527056	0.00290529	0.00853694	0.00810611	0.00756528	0.00527056	0.00290529	0.00853694	0.00810611	0.00756528	0.00527056	0.00290529	0.00853694	0.00810611	0.00756528	0.00527056	0.00290529	0.00853694	0.0338464	0.0169903	0.0297078	0.00881694
662	0.0135865	0.0701548	0.0274572	0.027125	0.0342203	0.0170484	0.0325466	0.0104147	0.021523	0.0138657	0.0170484	0.0325466	0.0104147	0.021523	0.0138657	0.0170484	0.0325466	0.0104147	0.021523	0.0138657	0.0138021	0.00811845	0.00295852	0.00279842	0.0132354	0.00776052	0.00673704	0.0052982	0.00211294	0.00792136	0.00776052	0.00673704	0.0052982	0.00211294	0.00792136	0.00776052	0.00673704	0.0052982	0.00211294	0.00792136	0.00776052	0.00673704	0.0052982	0.00211294	0.00792136	0.0320652	0.0163565	0.0290725	0.00823283
663	0.0136653	0.0695781	0.026551	0.0260927	0.0335727	0.0173158	0.032403	0.0103529	0.0207895	0.0132516	0.0173158	0.032403	0.0103529	0.0207895	0.0132516	0.0173158	0.032403	0.0103529	0.0207895	0.0132516	0.013365	0.00739256	0.00257499	0.00233313	0.0114949	0.00600023	0.00593675	0.00434409	0.000638823	0.00686489	0.00600023	0.00593675	0.00434409	0.000638823	0.00686489	0.00600023	0.00593675	0.00434409	0.000638823	0.00686489	0.00600023	0.00593675	0.00434409	0.000638823	0.00686489	0.0299158	0.0161053	0.0284095	0.00792018
664	0.013973	0.0697185	0.0256135	0.0251494	0.0328755	0.0173688	0.0320605	0.010299	0.0208249	0.0131921	0.0173688	0.0320605	0.010299	0.0208249	0.0131921	0.0173688	0.0320605	0.010299	0.0208249	0.0131921	0.0123782	0.00697245	0.00142242	0.00140455	0.00965492	0.00506308	0.00592285	0.00450874	0.000323476	0.00564058	0.00506308	0.00592285	0.00450874	0.000323476	0.00564058	0.00506308	0.00592285	0.00450874	0.000323476	0.00564058	0.00506308	0.00592285	0.00450874	0.000323476	0.00564058	0.0271843	0.0149733	0.0271054	0.00706755
665	0.013633	0.0699031	0.0247069	0.0241782	0.0320522	0.0186094	0.0323332	0.0106136	0.0214564	0.0134057	0.0186094	0.0323332	0.0106136	0.0214564	0.0134057	0.0186094	0.0323332	0.0106136	0.0214564	0.0134057	0.0106597	0.00621911	0.000275151	0.000273333	0.00767674	0.00597793	0.00654952	0.00569359	0.00126742	0.00583452	0.00597793	0.00654952	0.00569359	0.00126742	0.00583452	0.00597793	0.00654952	0.00569359	0.00126742	0.00583452	0.00597793	0.00654952	0.00569359	0.00126742	0.00583452	0.0253249	0.0134773	0.026349	0.00706664
666	0.0136949	0.069041	0.0243735	0.02328	0.0307689	0.0197591	0.0330011	0.0109609	0.0221879	0.0141014	0.0197591	0.0330011	0.0109609	0.0221879	0.0141014	0.0197591	0.0330011	0.0109609	0.0221879	0.0141014	0.0102636	0.00566245	8.48481e-10	2.96965e-05	0.00612856	0.00648429	0.00770073	0.00745116	0.00296317	0.00696755	0.00648429	0.00770073	0.00745116	0.00296317	0.00696755	0.00648429	0.00770073	0.00745116	0.00296317	0.00696755	0.00648429	0.00770073	0.00745116	0.00296317	0.00696755	0.024403	0.0131088	0.0265553	0.00693119
667	0.0145894	0.0693022	0.0243038	0.0233479	0.0303686	0.0205315	0.033025	0.0114093	0.0222645	0.0142651	0.0205315	0.033025	0.0114093	0.0222645	0.0142651	0.0205315	0.033025	0.0114093	0.0222645	0.0142651	0.00999636	0.00557215	0.000306363	4.73369e-10	0.00536007	0.00745157	0.00959043	0.00846904	0.00364044	0.00865119	0.00745157	0.00959043	0.00846904	0.00364044	0.00865119	0.00745157	0.00959043	0.00846904	0.00364044	0.00865119	0.00745157	0.00959043	0.00846904	0.00364044	0.00865119	0.0239267	0.0140157	0.0268023	0.0076024
668	0.0141054	0.0699498	0.0238166	0.0224885	0.0297128	0.0208961	0.0331574	0.0114069	0.0224439	0.0146345	0.0208961	0.0331574	0.0114069	0.0224439	0.0146345	0.0208961	0.0331574	0.0114069	0.0224439	0.0146345	0.0107239	0.00627154	0.00140364	0.000877878	0.00524129	0.00900702	0.0107304	0.00943995	0.00455014	0.01004	0.00900702	0.0107304	0.00943995	0.00455014	0.01004	0.00900702	0.0107304	0.00943995	0.00455014	0.01004	0.00900702	0.0107304	0.00943995	0.00455014	0.01004	0.022704	0.0141054	0.0273772	0.00803604
669	0.0140697	0.0700898	0.0235887	0.021577	0.0289092	0.0225558	0.0349404	0.0117806	0.023673	0.0157763	0.0225558	0.0349404	0.0117806	0.023673	0.0157763	0.0225558	0.0349404	0.0117806	0.023673	0.0157763	0.0114158	0.0069079	0.00183545	0.00156152	0.00534614	0.0103385	0.0124825	0.0117378	0.00497863	0.0108054	0.0103385	0.0124825	0.0117378	0.00497863	0.0108054	0.0103385	0.0124825	0.0117378	0.00497863	0.0108054	0.0103385	0.0124825	0.0117378	0.00497863	0.0108054	0.0210579	0.0140127	0.0270466	0.00813725
670	0.0141558	0.0699822	0.023412	0.0211691	0.0283558	0.0241061	0.0366532	0.0118799	0.0244521	0.0159866	0.0241061	0.0366532	0.0118799	0.0244521	0.0159866	0.0241061	0.0366532	0.0118799	0.0244521	0.0159866	0.0118982	0.00710851	0.00224939	0.00185818	0.00551432	0.0115528	0.0141871	0.0144912	0.00653166	0.0122382	0.0115528	0.0141871	0.0144912	0.00653166	0.0122382	0.0115528	0.0141871	0.0144912	0.00653166	0.0122382	0.0115528	0.0141871	0.0144912	0.00653166	0.0122382	0.0204273	0.0145045	0.027765	0.00870391
671	0.0146464	0.070937	0.0245899	0.0216664	0.0282513	0.0251482	0.0385274	0.0125348	0.0250803	0.0161896	0.0251482	0.0385274	0.0125348	0.0250803	0.0161896	0.0251482	0.0385274	0.0125348	0.0250803	0.0161896	0.0115454	0.00726912	0.00175697	0.00186394	0.00511977	0.0125898	0.0159013	0.0162269	0.00864408	0.0137566	0.0125898	0.0159013	0.0162269	0.00864408	0.0137566	0.0125898	0.0159013	0.0162269	0.00864408	0.0137566	0.0125898	0.0159013	0.0162269	0.00864408	0.0137566	0.0210021	0.015483	0.0289384	0.0100369
672	0.0158241	0.0719216	0.0260934	0.0232768	0.0289189	0.0258246	0.0400722	0.0124053	0.0264242	0.0167931	0.0258246	0.0400722	0.0124053	0.0264242	0.0167931	0.0258246	0.0400722	0.0124053	0.0264242	0.0167931	0.0113529	0.00733462	0.00170499	0.00215136	0.00436103	0.0142655	0.017755	0.0184644	0.0107362	0.0151008	0.0142655	0.017755	0.0184644	0.0107362	0.0151008	0.0142655	0.017755	0.0184644	0.0107362	0.0151008	0.0142655	0.017755	0.0184644	0.0107362	0.0151008	0.021227	0.0157167	0.0293207	0.0102125
673	0.01655	0.0717728	0.0266878	0.02424	0.0294392	0.0283664	0.0424683	0.0132706	0.0284133	0.0180875	0.0283664	0.0424683	0.0132706	0.0284133	0.0180875	0.0283664	0.0424683	0.0132706	0.0284133	0.0180875	0.01091	0.00729639	0.0016297	0.00227636	0.0039225	0.0171161	0.0199953	0.0217205	0.0129253	0.0180269	0.0171161	0.0199953	0.0217205	0.0129253	0.0180269	0.0171161	0.0199953	0.0217205	0.0129253	0.0180269	0.0171161	0.0199953	0.0217205	0.0129253	0.0180269	0.0209664	0.0155603	0.0294778	0.0109869
674	0.0164	0.0720828	0.0274178	0.02391	0.0294792	0.0312364	0.0457483	0.0143606	0.0306533	0.0185475	0.0312364	0.0457483	0.0143606	0.0306533	0.0185475	0.0312364	0.0457483	0.0143606	0.0306533	0.0185475	0.0115	0.00844639	0.0020697	0.00312636	0.0049325	0.0190661	0.0231653	0.0248505	0.0159253	0.0214069	0.0190661	0.0231653	0.0248505	0.0159253	0.0214069	0.0190661	0.0231653	0.0248505	0.0159253	0.0214069	0.0190661	0.0231653	0.0248505	0.0159253	0.0214069	0.0201964	0.0161803	0.0297178	0.0114769
675	0.01709	0.0725128	0.0279778	0.02389	0.0299392	0.0335364	0.0488983	0.0160306	0.0318833	0.0203875	0.0335364	0.0488983	0.0160306	0.0318833	0.0203875	0.0335364	0.0488983	0.0160306	0.0318833	0.0203875	0.0122	0.00840639	0.0026197	0.00364636	0.0056225	0.0212061	0.0262253	0.0285606	0.0182153	0.0235969	0.0212061	0.0262253	0.0285606	0.0182153	0.0235969	0.0212061	0.0262253	0.0285606	0.0182153	0.0235969	0.0212061	0.0262253	0.0285606	0.0182153	0.0235969	0.0211564	0.0176403	0.0314978	0.0136869
676	0.01822	0.0733228	0.0287178	0.02489	0.0304892	0.0354764	0.0520383	0.0164306	0.0328033	0.0211275	0.0354764	0.0520383	0.0164306	0.0328033	0.0211275	0.0354764	0.0520383	0.0164306	0.0328033	0.0211275	0.01367	0.00917639	0.0033597	0.00358636	0.0055425	0.0241761	0.0294253	0.0320906	0.0213353	0.0256169	0.0241761	0.0294253	0.0320906	0.0213353	0.0256169	0.0241761	0.0294253	0.0320906	0.0213353	0.0256169	0.0241761	0.0294253	0.0320906	0.0213353	0.0256169	0.0221264	0.0193503	0.0335378	0.0150269
677	0.0195821	0.0753728	0.0301999	0.0270336	0.0313192	0.03825	0.0552977	0.0170918	0.0356052	0.0226981	0.03825	0.0552977	0.0170918	0.0356052	0.0226981	0.03825	0.0552977	0.0170918	0.0356052	0.0226981	0.0142118	0.0104464	0.00369545	0.00419576	0.00619826	0.0269161	0.0326716	0.0353712	0.024198	0.0287788	0.0269161	0.0326716	0.0353712	0.024198	0.0287788	0.0269161	0.0326716	0.0353712	0.024198	0.0287788	0.0269161	0.0326716	0.0353712	0.024198	0.0287788	0.0223412	0.0199354	0.0342014	0.0156173
678	0.0202961	0.076867	0.0319387	0.0290427	0.0321955	0.0404685	0.057995	0.018176	0.0383491	0.0242614	0.0404685	0.057995	0.018176	0.0383491	0.0242614	0.0404685	0.057995	0.018176	0.0383491	0.0242614	0.0159215	0.0120034	0.00439606	0.00538394	0.00777553	0.028564	0.0351635	0.038793	0.0271447	0.0320703	0.028564	0.0351635	0.038793	0.0271447	0.0320703	0.028564	0.0351635	0.038793	0.0271447	0.0320703	0.028564	0.0351635	0.038793	0.0271447	0.0320703	0.0232512	0.0208948	0.0352866	0.0169748
679	0.0200806	0.0775222	0.0325372	0.029087	0.0329916	0.0418679	0.0603047	0.0191963	0.0390691	0.0244411	0.0418679	0.0603047	0.0191963	0.0390691	0.0244411	0.0418679	0.0603047	0.0191963	0.0390691	0.0244411	0.0169221	0.0131167	0.0056597	0.00663939	0.00892583	0.03011	0.0371332	0.0421166	0.0291635	0.0345651	0.03011	0.0371332	0.0421166	0.0291635	0.0345651	0.03011	0.0371332	0.0421166	0.0291635	0.0345651	0.03011	0.0371332	0.0421166	0.0291635	0.0345651	0.0238746	0.0215882	0.0362408	0.0182694
680	0.0209064	0.0784664	0.0339754	0.0301479	0.0347952	0.0437897	0.0635489	0.0208415	0.0406397	0.0258681	0.0437897	0.0635489	0.0208415	0.0406397	0.0258681	0.0437897	0.0635489	0.0208415	0.0406397	0.0258681	0.0176142	0.0139082	0.00612606	0.00767061	0.010271	0.03344	0.0401813	0.0452421	0.0321192	0.0373903	0.03344	0.0401813	0.0452421	0.0321192	0.0373903	0.03344	0.0401813	0.0452421	0.0321192	0.0373903	0.03344	0.0401813	0.0452421	0.0321192	0.0373903	0.0244812	0.0228866	0.0379117	0.0193682
681	0.0223818	0.0792191	0.0353805	0.0315027	0.0361674	0.0454509	0.0658729	0.0216278	0.0421252	0.026792	0.0454509	0.0658729	0.0216278	0.0421252	0.026792	0.0454509	0.0658729	0.0216278	0.0421252	0.026792	0.0189809	0.01508	0.0074897	0.00855	0.0118834	0.0356488	0.0425535	0.0482942	0.0351726	0.0398778	0.0356488	0.0425535	0.0482942	0.0351726	0.0398778	0.0356488	0.0425535	0.0482942	0.0351726	0.0398778	0.0356488	0.0425535	0.0482942	0.0351726	0.0398778	0.0254137	0.0237957	0.0390887	0.0203824
682	0.0237103	0.0805822	0.036705	0.0332079	0.0371816	0.0483773	0.0690511	0.0224603	0.0445991	0.0285075	0.0483773	0.0690511	0.0224603	0.0445991	0.0285075	0.0483773	0.0690511	0.0224603	0.0445991	0.0285075	0.0203188	0.0160785	0.00861879	0.00990879	0.0131922	0.0378882	0.0443607	0.0521478	0.0368217	0.0419494	0.0378882	0.0443607	0.0521478	0.0368217	0.0419494	0.0378882	0.0443607	0.0521478	0.0368217	0.0419494	0.0378882	0.0443607	0.0521478	0.0368217	0.0419494	0.0271573	0.0249966	0.0402326	0.0216139
683	0.0253179	0.0810607	0.0388029	0.0346421	0.0375007	0.0519058	0.0737892	0.022953	0.0467733	0.0300875	0.0519058	0.0737892	0.022953	0.0467733	0.0300875	0.0519058	0.0737892	0.022953	0.0467733	0.0300875	0.0214697	0.0167806	0.00869879	0.0101203	0.0136858	0.0394194	0.0467774	0.0546527	0.0379492	0.0434436	0.0394194	0.0467774	0.0546527	0.0379492	0.0434436	0.0394194	0.0467774	0.0546527	0.0379492	0.0434436	0.0394194	0.0467774	0.0546527	0.0379492	0.0434436	0.0291222	0.0262324	0.0419166	0.0224179
684	0.0265082	0.0828328	0.0411384	0.0367121	0.0386983	0.0555473	0.0788953	0.0238796	0.0487106	0.0320651	0.0555473	0.0788953	0.0238796	0.0487106	0.0320651	0.0555473	0.0788953	0.0238796	0.0487106	0.0320651	0.0229282	0.0177237	0.00873303	0.0106521	0.0154371	0.0401798	0.0494901	0.05612	0.0388165	0.0442085	0.0401798	0.0494901	0.05612	0.0388165	0.0442085	0.0401798	0.0494901	0.05612	0.0388165	0.0442085	0.0401798	0.0494901	0.05612	0.0388165	0.0442085	0.0317421	0.0273124	0.0432523	0.0239182
685	0.0279454	0.0848137	0.042786	0.0391673	0.0408637	0.0587573	0.0841274	0.0257215	0.0505088	0.0340584	0.0587573	0.0841274	0.0257215	0.0505088	0.0340584	0.0587573	0.0841274	0.0257215	0.0505088	0.0340584	0.0252491	0.0192882	0.00979061	0.0118445	0.0188907	0.0404798	0.0497253	0.0563797	0.039278	0.0448006	0.0404798	0.0497253	0.0563797	0.039278	0.0448006	0.0404798	0.0497253	0.0563797	0.039278	0.0448006	0.0404798	0.0497253	0.0563797	0.039278	0.0448006	0.0344464	0.0284257	0.0447832	0.0247197
686	0.0275073	0.0857231	0.043579	0.0407082	0.0413986	0.0606809	0.0880311	0.0272415	0.0522685	0.0358205	0.0606809	0.0880311	0.0272415	0.0522685	0.0358205	0.0606809	0.0880311	0.0272415	0.0522685	0.0358205	0.02753	0.0212622	0.0109294	0.0125791	0.0232677	0.0403322	0.0492528	0.0556366	0.0389747	0.0450712	0.0403322	0.0492528	0.0556366	0.0389747	0.0450712	0.0403322	0.0492528	0.0556366	0.0389747	0.0450712	0.0403322	0.0492528	0.0556366	0.0389747	0.0450712	0.0382718	0.0297975	0.0472078	0.0253182
687	0.0270021	0.0863885	0.044786	0.0419488	0.0427428	0.0623982	0.0921486	0.0287845	0.0539521	0.0361202	0.0623982	0.0921486	0.0287845	0.0539521	0.0361202	0.0623982	0.0921486	0.0287845	0.0539521	0.0361202	0.0296785	0.0220897	0.0115955	0.0132291	0.0267222	0.0400858	0.0481468	0.054416	0.037705	0.0438397	0.0400858	0.0481468	0.054416	0.037705	0.0438397	0.0400858	0.0481468	0.054416	0.037705	0.0438397	0.0400858	0.0481468	0.054416	0.037705	0.0438397	0.0433609	0.0314188	0.0496617	0.0266697
688	0.0282851	0.0883079	0.0472999	0.0444845	0.0453373	0.0646721	0.0972332	0.0307381	0.0554794	0.0382178	0.0646721	0.0972332	0.0307381	0.0554794	0.0382178	0.0646721	0.0972332	0.0307381	0.0554794	0.0382178	0.0314627	0.0225367	0.012583	0.0138776	0.0304643	0.0400622	0.047415	0.0538209	0.037155	0.0434591	0.0400622	0.047415	0.0538209	0.037155	0.0434591	0.0400622	0.047415	0.0538209	0.037155	0.0434591	0.0400622	0.047415	0.0538209	0.037155	0.0434591	0.0499491	0.0340248	0.052376	0.0281088
689	0.0305636	0.0918664	0.0508596	0.0490627	0.0485328	0.0676664	0.103479	0.0321833	0.0570451	0.0404593	0.0676664	0.103479	0.0321833	0.0570451	0.0404593	0.0676664	0.103479	0.0321833	0.0570451	0.0404593	0.0347864	0.0242546	0.0137079	0.0148255	0.036237	0.0400752	0.0466253	0.0530896	0.0370889	0.043036	0.0400752	0.0466253	0.0530896	0.0370889	0.043036	0.0400752	0.0466253	0.0530896	0.0370889	0.043036	0.0400752	0.0466253	0.0530896	0.0370889	0.043036	0.0573418	0.0368148	0.0555796	0.0292042
690	0.033467	0.095341	0.0551581	0.0541439	0.0519764	0.0723427	0.111591	0.034839	0.0605321	0.0436466	0.0723427	0.111591	0.034839	0.0605321	0.0436466	0.0723427	0.111591	0.034839	0.0605321	0.0436466	0.03884	0.0262594	0.0152697	0.0161324	0.0439604	0.0405088	0.0463371	0.0530036	0.0373789	0.0442094	0.0405088	0.0463371	0.0530036	0.0373789	0.0442094	0.0405088	0.0463371	0.0530036	0.0373789	0.0442094	0.0405088	0.0463371	0.0530036	0.0373789	0.0442094	0.0644467	0.040023	0.0600399	0.0311691
691	0.0353767	0.0983961	0.0589178	0.0593	0.0560325	0.0786564	0.120612	0.0382172	0.0650233	0.0478242	0.0786564	0.120612	0.0382172	0.0650233	0.0478242	0.0786564	0.120612	0.0382172	0.0650233	0.0478242	0.0435267	0.0286564	0.0179097	0.0190197	0.0535792	0.0420961	0.0479519	0.0543905	0.0385886	0.0454903	0.0420961	0.0479519	0.0543905	0.0385886	0.0454903	0.0420961	0.0479519	0.0543905	0.0385886	0.0454903	0.0420961	0.0479519	0.0543905	0.0385886	0.0454903	0.074443	0.0450969	0.0661511	0.0344769
692	0.0376949	0.103345	0.0633448	0.0640579	0.0591995	0.0858997	0.132468	0.0414372	0.0696776	0.053202	0.0858997	0.132468	0.0414372	0.0696776	0.053202	0.0858997	0.132468	0.0414372	0.0696776	0.053202	0.0485097	0.0313191	0.0208318	0.0224152	0.0643158	0.0457088	0.0516953	0.0570702	0.0413632	0.0494012	0.0457088	0.0516953	0.0570702	0.0413632	0.0494012	0.0457088	0.0516953	0.0570702	0.0413632	0.0494012	0.0457088	0.0516953	0.0570702	0.0413632	0.0494012	0.0869443	0.0508154	0.073389	0.0374772
693	0.0406858	0.108778	0.0691693	0.0697715	0.0633552	0.0932706	0.145477	0.0446748	0.0746003	0.0582251	0.0932706	0.145477	0.0446748	0.0746003	0.0582251	0.0932706	0.145477	0.0446748	0.0746003	0.0582251	0.055373	0.0361982	0.0242379	0.0270882	0.0763425	0.0498625	0.0550913	0.0593684	0.0449498	0.0526366	0.0498625	0.0550913	0.0593684	0.0449498	0.0526366	0.0498625	0.0550913	0.0593684	0.0449498	0.0526366	0.0498625	0.0550913	0.0593684	0.0449498	0.0526366	0.0996276	0.0576115	0.0808232	0.0412297
694	0.0447918	0.115933	0.0762441	0.0769755	0.0698728	0.101917	0.159298	0.0500178	0.0798388	0.0645093	0.101917	0.159298	0.0500178	0.0798388	0.0645093	0.101917	0.159298	0.0500178	0.0798388	0.0645093	0.0633973	0.0418764	0.0287442	0.0321691	0.089497	0.0555007	0.0595698	0.0628187	0.0500171	0.0564324	0.0555007	0.0595698	0.0628187	0.0500171	0.0564324	0.0555007	0.0595698	0.0628187	0.0500171	0.0564324	0.0555007	0.0595698	0.0628187	0.0500171	0.0564324	0.113058	0.0649539	0.0905605	0.0474997
695	0.0495458	0.12429	0.0832063	0.0842033	0.0775552	0.110473	0.173929	0.055783	0.0866721	0.0719511	0.110473	0.173929	0.055783	0.0866721	0.0719511	0.110473	0.173929	0.055783	0.0866721	0.0719511	0.0733103	0.0479225	0.0356067	0.0391339	0.103986	0.0637843	0.0673238	0.0684766	0.0563368	0.0629997	0.0637843	0.0673238	0.0684766	0.0563368	0.0629997	0.0637843	0.0673238	0.0684766	0.0563368	0.0629997	0.0637843	0.0673238	0.0684766	0.0563368	0.0629997	0.128626	0.0745203	0.102015	0.0538097
696	0.0534973	0.131672	0.0901929	0.0917758	0.0850955	0.119556	0.18745	0.0620748	0.0946761	0.0814339	0.119556	0.18745	0.0620748	0.0946761	0.0814339	0.119556	0.18745	0.0620748	0.0946761	0.0814339	0.08546	0.0567124	0.04547	0.0480836	0.122265	0.0725861	0.0766465	0.0760987	0.0640759	0.0733742	0.0725861	0.0766465	0.0760987	0.0640759	0.0733742	0.0725861	0.0766465	0.0760987	0.0640759	0.0733742	0.0725861	0.0766465	0.0760987	0.0640759	0.0733742	0.144825	0.0858445	0.113696	0.0608457
697	0.05828	0.138838	0.0987975	0.100681	0.0936571	0.129418	0.199298	0.0682705	0.10329	0.0911405	0.129418	0.199298	0.0682705	0.10329	0.0911405	0.129418	0.199298	0.0682705	0.10329	0.0911405	0.0971924	0.0666597	0.0552961	0.0584267	0.140796	0.082421	0.0867074	0.0837393	0.0741838	0.0848039	0.082421	0.0867074	0.0837393	0.0741838	0.0848039	0.082421	0.0867074	0.0837393	0.0741838	0.0848039	0.082421	0.0867074	0.0837393	0.0741838	0.0848039	0.160511	0.0973609	0.125952	0.0691897
698	0.0640567	0.146248	0.107751	0.111074	0.103453	0.139035	0.21171	0.0753518	0.111842	0.100824	0.139035	0.21171	0.0753518	0.111842	0.100824	0.139035	0.21171	0.0753518	0.111842	0.100824	0.107573	0.0740303	0.0648624	0.0680033	0.156059	0.0926631	0.0965347	0.0930033	0.0843008	0.0956239	0.0926631	0.0965347	0.0930033	0.0843008	0.0956239	0.0926631	0.0965347	0.0930033	0.0843008	0.0956239	0.0926631	0.0965347	0.0930033	0.0843008	0.0956239	0.175036	0.107432	0.137488	0.0770982
699	0.0699088	0.153713	0.116653	0.120583	0.11219	0.148301	0.225655	0.0827402	0.12096	0.111518	0.148301	0.225655	0.0827402	0.12096	0.111518	0.148301	0.225655	0.0827402	0.12096	0.111518	0.117527	0.081422	0.0735888	0.0769029	0.169637	0.101329	0.106049	0.101718	0.0930534	0.104621	0.101329	0.106049	0.101718	0.0930534	0.104621	0.101329	0.106049	0.101718	0.0930534	0.104621	0.101329	0.106049	0.101718	0.0930534	0.104621	0.188532	0.117963	0.148894	0.0855213
700	0.0757324	0.160196	0.126274	0.128683	0.119369	0.160295	0.24213	0.0911672	0.13198	0.122255	0.160295	0.24213	0.0911672	0.13198	0.122255	0.160295	0.24213	0.0911672	0.13198	0.122255	0.128665	0.0893831	0.0820758	0.0859261	0.183913	0.111106	0.115719	0.109243	0.10032	0.113305	0.111106	0.115719	0.109243	0.10032	0.113305	0.111106	0.115719	0.109243	0.10032	0.113305	0.111106	0.115719	0.109243	0.10032	0.113305	0.201175	0.12829	0.160678	0.0936539
[truncated: 126 more columns]

## Sheet: Reflectance-LowerLeaves
	Callistemon viminalis	Callistemon viminalis	Callistemon viminalis	Callistemon viminalis	Callistemon viminalis	Centrosema macrocarpum	Centrosema macrocarpum	Centrosema macrocarpum	Centrosema macrocarpum	Centrosema macrocarpum	Centrosema macrocarpum	Centrosema macrocarpum	Centrosema macrocarpum	Centrosema macrocarpum	Centrosema macrocarpum	Centrosema macrocarpum	Centrosema macrocarpum	Centrosema macrocarpum	Centrosema macrocarpum	Centrosema macrocarpum	Diphysa americana	Diphysa americana	Diphysa americana	Diphysa americana	Diphysa americana	Luehea candida	Luehea candida	Luehea candida	Luehea candida	Luehea candida	Luehea candida	Luehea candida	Luehea candida	Luehea candida	Luehea candida	Luehea candida	Luehea candida	Luehea candida	Luehea candida	Luehea candida	Luehea candida	Luehea candida	Luehea candida	Luehea candida	Luehea candida	Luehea speciosa	Luehea speciosa	Luehea speciosa	Luehea speciosa
nm	CVIM1	CVIM2	CVIM3	CVIM4	CVIM5	CMAC1	CMAC2	CMAC3	CMAC4	CMAC5	CMAC1	CMAC2	CMAC3	CMAC4	CMAC5	CMAC1	CMAC2	CMAC3	CMAC4	CMAC5	DAME1	DAME2	DAME3	DAME4	DAME5	LCAN1	LCAN2	LCAN3	LCAN4	LCAN5	LCAN1	LCAN2	LCAN3	LCAN4	LCAN5	LCAN1	LCAN2	LCAN3	LCAN4	LCAN5	LCAN1	LCAN2	LCAN3	LCAN4	LCAN5	LSPE1	LSPE2	LSPE3	LSPE4
400	2.24643e-10	2.24643e-10	2.24643e-10	2.24643e-10	2.24643e-10	2.24643e-10	2.24643e-10	2.24643e-10	2.24643e-10	2.24643e-10	2.24643e-10	2.24643e-10	2.24643e-10	2.24643e-10	2.24643e-10	2.24643e-10	2.24643e-10	2.24643e-10	2.24643e-10	2.24643e-10	2.24643e-10	2.24643e-10	2.24643e-10	2.24643e-10	2.24643e-10	2.24643e-10	2.24643e-10	2.24643e-10	2.24643e-10	2.24643e-10	2.24643e-10	2.24643e-10	2.24643e-10	2.24643e-10	2.24643e-10	2.24643e-10	2.24643e-10	2.24643e-10	2.24643e-10	2.24643e-10	2.24643e-10	2.24643e-10	2.24643e-10	2.24643e-10	2.24643e-10	2.24643e-10	2.24643e-10	2.24643e-10	2.24643e-10
401	1.94233e-06	7.77203e-06	0.000504999	0.000318888	0.000161664	0.00254722	0.00274583	0.00128556	0.00121583	0.000995278	0.00254722	0.00274583	0.00128556	0.00121583	0.000995278	0.00254722	0.00274583	0.00128556	0.00121583	0.000995278	0.00213167	0.00178416	0.00105417	0.001085	0.00195388	0.00215556	0.00239	0.00239	0.00317445	0.00263667	0.00215556	0.00239	0.00239	0.00317445	0.00263667	0.00215556	0.00239	0.00239	0.00317445	0.00263667	0.00215556	0.00239	0.00239	0.00317445	0.00263667	0.00174584	0.00230334	0.00415472	0.00150083
402	7.66045e-05	1.75579e-09	0.00120946	0.000990239	0.00092761	0.00435337	0.00517583	0.00264116	0.00269772	0.00241237	0.00435337	0.00517583	0.00264116	0.00269772	0.00241237	0.00435337	0.00517583	0.00264116	0.00269772	0.00241237	0.00435288	0.004117	0.00358802	0.0031725	0.00433686	0.00514664	0.00520845	0.00520845	0.00679749	0.00578748	0.00514664	0.00520845	0.00520845	0.00679749	0.00578748	0.00514664	0.00520845	0.00520845	0.00679749	0.00578748	0.00514664	0.00520845	0.00520845	0.00679749	0.00578748	0.00357435	0.00438543	0.00852891	0.00271211
403	0.00105877	0.000431083	0.0023773	0.00197132	0.00211653	0.00670229	0.00695124	0.00356549	0.00371989	0.00411481	0.00670229	0.00695124	0.00356549	0.00371989	0.00411481	0.00670229	0.00695124	0.00356549	0.00371989	0.00411481	0.00656991	0.00626295	0.00566477	0.00499359	0.00709848	0.00824069	0.00801953	0.00801953	0.00988668	0.00893775	0.00824069	0.00801953	0.00801953	0.00988668	0.00893775	0.00824069	0.00801953	0.00801953	0.00988668	0.00893775	0.00824069	0.00801953	0.00801953	0.00988668	0.00893775	0.00587975	0.00667273	0.0127168	0.00395455
404	0.00184222	0.00109249	0.00331889	0.00288333	0.00337611	0.00848695	0.00909916	0.00442417	0.00480806	0.00564556	0.00848695	0.00909916	0.00442417	0.00480806	0.00564556	0.00848695	0.00909916	0.00442417	0.00480806	0.00564556	0.00838889	0.0077625	0.00744778	0.00641917	0.00895277	0.0106333	0.0104147	0.0104147	0.0122447	0.0114689	0.0106333	0.0104147	0.0104147	0.0122447	0.0114689	0.0106333	0.0104147	0.0104147	0.0122447	0.0114689	0.0106333	0.0104147	0.0104147	0.0122447	0.0114689	0.00761083	0.0084375	0.0165753	0.00473944
405	0.00250278	0.00187527	0.00461	0.00372222	0.00402833	0.0102014	0.0110408	0.00512806	0.00524583	0.00717778	0.0102014	0.0110408	0.00512806	0.00524583	0.00717778	0.0102014	0.0110408	0.00512806	0.00524583	0.00717778	0.0100367	0.00903083	0.00887	0.00741084	0.0103839	0.0128339	0.0124975	0.0124975	0.0143286	0.0137867	0.0128339	0.0124975	0.0124975	0.0143286	0.0137867	0.0128339	0.0124975	0.0124975	0.0143286	0.0137867	0.0128339	0.0124975	0.0124975	0.0143286	0.0137867	0.00961083	0.0103542	0.0205231	0.00529
406	0.00280944	0.0021961	0.00534667	0.00415639	0.00393166	0.0117189	0.0130175	0.00568722	0.00572333	0.00847528	0.0117189	0.0130175	0.00568722	0.00572333	0.00847528	0.0117189	0.0130175	0.00568722	0.00572333	0.00847528	0.0115958	0.01048	0.0102867	0.00833834	0.0118147	0.0145206	0.0137675	0.0137675	0.0163353	0.01561	0.0145206	0.0137675	0.0137675	0.0163353	0.01561	0.0145206	0.0137675	0.0137675	0.0163353	0.01561	0.0145206	0.0137675	0.0137675	0.0163353	0.01561	0.0115775	0.0121833	0.0250372	0.00602666
407	0.00345278	0.00244555	0.00668139	0.00481472	0.00392055	0.0138392	0.0152611	0.005965	0.00684028	0.00984333	0.0138392	0.0152611	0.005965	0.00684028	0.00984333	0.0138392	0.0152611	0.005965	0.00684028	0.00984333	0.0133367	0.0120083	0.0115481	0.00908334	0.0131733	0.0160733	0.0159711	0.0159711	0.0184647	0.01747	0.0160733	0.0159711	0.0159711	0.0184647	0.01747	0.0160733	0.0159711	0.0159711	0.0184647	0.01747	0.0160733	0.0159711	0.0159711	0.0184647	0.01747	0.0139867	0.0143017	0.0296606	0.00633583
408	0.00436823	0.00310243	0.0082127	0.00578456	0.00468302	0.016135	0.0175269	0.00623927	0.00757502	0.0110032	0.016135	0.0175269	0.00623927	0.00757502	0.0110032	0.016135	0.0175269	0.00623927	0.00757502	0.0110032	0.0150734	0.0135429	0.0129994	0.0102147	0.0148298	0.0183404	0.0187925	0.0187925	0.0213845	0.0200626	0.0183404	0.0187925	0.0187925	0.0213845	0.0200626	0.0183404	0.0187925	0.0187925	0.0213845	0.0200626	0.0183404	0.0187925	0.0187925	0.0213845	0.0200626	0.0159925	0.0163262	0.0343581	0.00664833
409	0.00532498	0.00366135	0.0101862	0.00712321	0.00576842	0.0181423	0.020091	0.00740143	0.00887259	0.012244	0.0181423	0.020091	0.00740143	0.00887259	0.012244	0.0181423	0.020091	0.00740143	0.00887259	0.012244	0.0167937	0.01548	0.0146321	0.0113809	0.016379	0.0203515	0.0213049	0.0213049	0.0243948	0.0229629	0.0203515	0.0213049	0.0213049	0.0243948	0.0229629	0.0203515	0.0213049	0.0213049	0.0243948	0.0229629	0.0203515	0.0213049	0.0213049	0.0243948	0.0229629	0.0182368	0.0187495	0.0395565	0.00738563
410	0.00564363	0.00434352	0.0116578	0.00795699	0.00637545	0.0204201	0.0228053	0.00885197	0.00965556	0.0137037	0.0204201	0.0228053	0.00885197	0.00965556	0.0137037	0.0204201	0.0228053	0.00885197	0.00965556	0.0137037	0.018364	0.0172892	0.0161886	0.012502	0.0178409	0.0225183	0.0233825	0.0233825	0.027301	0.0253621	0.0225183	0.0233825	0.0233825	0.027301	0.0253621	0.0225183	0.0233825	0.0233825	0.027301	0.0253621	0.0225183	0.0233825	0.0233825	0.027301	0.0253621	0.0206411	0.0209473	0.0446849	0.00849076
411	0.00603611	0.00483361	0.0133692	0.00867805	0.00700583	0.0221547	0.0251167	0.00941056	0.0104492	0.0149611	0.0221547	0.0251167	0.00941056	0.0104492	0.0149611	0.0221547	0.0251167	0.00941056	0.0104492	0.0149611	0.0196917	0.0187825	0.0178375	0.01361	0.0191556	0.0244097	0.0250108	0.0250108	0.029337	0.0276308	0.0244097	0.0250108	0.0250108	0.029337	0.0276308	0.0244097	0.0250108	0.0250108	0.029337	0.0276308	0.0244097	0.0250108	0.0250108	0.029337	0.0276308	0.0231133	0.0231267	0.0492014	0.00929916
412	0.00657471	0.00534379	0.0153332	0.00941808	0.00765464	0.0233526	0.0271699	0.00967468	0.0111483	0.0163632	0.0233526	0.0271699	0.00967468	0.0111483	0.0163632	0.0233526	0.0271699	0.00967468	0.0111483	0.0163632	0.0211191	0.0200316	0.0193521	0.014622	0.0204393	0.0266288	0.0270417	0.0270417	0.0315537	0.0302445	0.0266288	0.0270417	0.0270417	0.0315537	0.0302445	0.0266288	0.0270417	0.0270417	0.0315537	0.0302445	0.0266288	0.0270417	0.0270417	0.0315537	0.0302445	0.025573	0.0255411	0.054257	0.00994428
413	0.00727722	0.00603583	0.017455	0.0102544	0.00841833	0.0247569	0.028903	0.0104258	0.0121019	0.0174089	0.0247569	0.028903	0.0104258	0.0121019	0.0174089	0.0247569	0.028903	0.0104258	0.0121019	0.0174089	0.0229383	0.0214619	0.0209378	0.0156575	0.0217978	0.0289389	0.0295992	0.0295992	0.0340892	0.0328294	0.0289389	0.0295992	0.0295992	0.0340892	0.0328294	0.0289389	0.0295992	0.0295992	0.0340892	0.0328294	0.0289389	0.0295992	0.0295992	0.0340892	0.0328294	0.0284931	0.0279097	0.0595353	0.0106511
414	0.0083525	0.00689499	0.0198844	0.0114908	0.00945528	0.0262547	0.0308858	0.0113889	0.0131292	0.0184711	0.0262547	0.0308858	0.0113889	0.0131292	0.0184711	0.0262547	0.0308858	0.0113889	0.0131292	0.0184711	0.024575	0.0228714	0.0224636	0.0168758	0.023385	0.0316683	0.032163	0.032163	0.0372617	0.0357244	0.0316683	0.032163	0.032163	0.0372617	0.0357244	0.0316683	0.032163	0.032163	0.0372617	0.0357244	0.0316683	0.032163	0.032163	0.0372617	0.0357244	0.0309439	0.0301592	0.0650217	0.0115256
415	0.00940093	0.00757703	0.0226824	0.0127673	0.0101654	0.028479	0.0326864	0.0126803	0.0143029	0.019951	0.028479	0.0326864	0.0126803	0.0143029	0.019951	0.028479	0.0326864	0.0126803	0.0143029	0.019951	0.0266805	0.0246051	0.0242659	0.0182449	0.024756	0.0347153	0.0350074	0.0350074	0.0400872	0.0392242	0.0347153	0.0350074	0.0350074	0.0400872	0.0392242	0.0347153	0.0350074	0.0350074	0.0400872	0.0392242	0.0347153	0.0350074	0.0350074	0.0400872	0.0392242	0.0336373	0.0323625	0.0699473	0.0124759
416	0.0107244	0.00885194	0.0258761	0.0144422	0.0112922	0.0308692	0.0350092	0.0135797	0.0152508	0.0214828	0.0308692	0.0350092	0.0135797	0.0152508	0.0214828	0.0308692	0.0350092	0.0135797	0.0152508	0.0214828	0.028555	0.0263664	0.0263728	0.0200858	0.0267339	0.0376311	0.0379381	0.0379381	0.0434742	0.0427072	0.0376311	0.0379381	0.0379381	0.0434742	0.0427072	0.0376311	0.0379381	0.0379381	0.0434742	0.0427072	0.0376311	0.0379381	0.0379381	0.0434742	0.0427072	0.0361025	0.0343753	0.0747219	0.0130622
417	0.0117628	0.0100441	0.0288273	0.0159227	0.0126971	0.0327728	0.0371594	0.0140704	0.0160248	0.0230005	0.0327728	0.0371594	0.0140704	0.0160248	0.0230005	0.0327728	0.0371594	0.0140704	0.0160248	0.0230005	0.0303145	0.0287781	0.0287583	0.0220598	0.0288066	0.0407918	0.0412971	0.0412971	0.0471464	0.0463869	0.0407918	0.0412971	0.0412971	0.0471464	0.0463869	0.0407918	0.0412971	0.0412971	0.0471464	0.0463869	0.0407918	0.0412971	0.0412971	0.0471464	0.0463869	0.0386687	0.036593	0.0794335	0.0138878
418	0.0125601	0.0112432	0.0315654	0.0174373	0.01427	0.0343999	0.0389029	0.0145922	0.0164396	0.0241005	0.0343999	0.0389029	0.0145922	0.0164396	0.0241005	0.0343999	0.0389029	0.0145922	0.0164396	0.0241005	0.0319153	0.0305524	0.030718	0.0237103	0.0306517	0.0433988	0.0446579	0.0446579	0.0509602	0.0496426	0.0433988	0.0446579	0.0446579	0.0509602	0.0496426	0.0433988	0.0446579	0.0446579	0.0509602	0.0496426	0.0433988	0.0446579	0.0446579	0.0509602	0.0496426	0.0412738	0.0390546	0.0845173	0.0151767
419	0.0134594	0.0120903	0.034395	0.0183489	0.0155767	0.0356147	0.0408158	0.0151331	0.0173758	0.0251328	0.0356147	0.0408158	0.0151331	0.0173758	0.0251328	0.0356147	0.0408158	0.0151331	0.0173758	0.0251328	0.0330717	0.0318392	0.0323617	0.0249725	0.0323489	0.0456106	0.0472125	0.0472125	0.0538619	0.0521517	0.0456106	0.0472125	0.0472125	0.0538619	0.0521517	0.0456106	0.0472125	0.0472125	0.0538619	0.0521517	0.0456106	0.0472125	0.0472125	0.0538619	0.0521517	0.0437608	0.0415158	0.0891847	0.0164833
420	0.0141819	0.0126853	0.0367025	0.0191564	0.0168092	0.0367147	0.0425383	0.0154331	0.0178958	0.0261503	0.0367147	0.0425383	0.0154331	0.0178958	0.0261503	0.0367147	0.0425383	0.0154331	0.0178958	0.0261503	0.0341317	0.0329042	0.0341492	0.0261075	0.0338964	0.0472906	0.0490975	0.0490975	0.056162	0.0544367	0.0472906	0.0490975	0.0490975	0.056162	0.0544367	0.0472906	0.0490975	0.0490975	0.056162	0.0544367	0.0472906	0.0490975	0.0490975	0.056162	0.0544367	0.0456758	0.0438058	0.0933547	0.0173933
421	0.0147744	0.0132603	0.03882	0.0199889	0.0178817	0.0375347	0.0440458	0.0159931	0.0185258	0.0271778	0.0375347	0.0440458	0.0159931	0.0185258	0.0271778	0.0375347	0.0440458	0.0159931	0.0185258	0.0271778	0.0351867	0.0341892	0.0358667	0.0272225	0.0352739	0.0489256	0.0507325	0.0507325	0.058057	0.0565067	0.0489256	0.0507325	0.0507325	0.058057	0.0565067	0.0489256	0.0507325	0.0507325	0.058057	0.0565067	0.0489256	0.0507325	0.0507325	0.058057	0.0565067	0.0475608	0.0453508	0.0974297	0.0176783
422	0.015238	0.0138249	0.0413443	0.0207273	0.0183376	0.0388904	0.0456018	0.0165901	0.0191275	0.0280172	0.0388904	0.0456018	0.0165901	0.0191275	0.0280172	0.0388904	0.0456018	0.0165901	0.0191275	0.0280172	0.0359591	0.0350324	0.0375726	0.0281079	0.0361274	0.0507456	0.0528585	0.0528585	0.0603942	0.0588223	0.0507456	0.0528585	0.0528585	0.0603942	0.0588223	0.0507456	0.0528585	0.0528585	0.0603942	0.0588223	0.0507456	0.0528585	0.0528585	0.0603942	0.0588223	0.0494627	0.0470397	0.10137	0.0182989
423	0.0159863	0.0145927	0.0440241	0.0214159	0.018949	0.0399836	0.0469739	0.0168833	0.0196299	0.0287008	0.0399836	0.0469739	0.0168833	0.0196299	0.0287008	0.0399836	0.0469739	0.0168833	0.0196299	0.0287008	0.0369131	0.0358613	0.0391348	0.0291049	0.036686	0.0518477	0.0542122	0.0542122	0.0617599	0.0603902	0.0518477	0.0542122	0.0542122	0.0617599	0.0603902	0.0518477	0.0542122	0.0542122	0.0617599	0.0603902	0.0518477	0.0542122	0.0542122	0.0617599	0.0603902	0.0515211	0.0486679	0.104866	0.0190499
424	0.0168367	0.0155481	0.0464055	0.0221644	0.0196972	0.0410436	0.0482536	0.0173053	0.020098	0.0293889	0.0410436	0.0482536	0.0173053	0.020098	0.0293889	0.0410436	0.0482536	0.0173053	0.020098	0.0293889	0.0377533	0.0365136	0.0401	0.0293936	0.0370894	0.0522833	0.0547347	0.0547347	0.0622925	0.0612122	0.0522833	0.0547347	0.0547347	0.0622925	0.0612122	0.0522833	0.0547347	0.0547347	0.0622925	0.0612122	0.0522833	0.0547347	0.0547347	0.0622925	0.0612122	0.0532231	0.0501397	0.107991	0.019575
425	0.0173509	0.0160281	0.0484984	0.0227432	0.0198717	0.0415782	0.0494034	0.0175598	0.020445	0.0301418	0.0415782	0.0494034	0.0175598	0.020445	0.0301418	0.0415782	0.0494034	0.0175598	0.020445	0.0301418	0.0385004	0.03708	0.0407794	0.0294633	0.0375277	0.0521956	0.0547612	0.0547612	0.062484	0.0613848	0.0521956	0.0547612	0.0547612	0.062484	0.0613848	0.0521956	0.0547612	0.0547612	0.062484	0.0613848	0.0521956	0.0547612	0.0547612	0.062484	0.0613848	0.0548852	0.0514622	0.111182	0.0198427
426	0.0180183	0.0162008	0.0506855	0.0231656	0.0201217	0.0425819	0.0503192	0.0179303	0.0207286	0.03036	0.0425819	0.0503192	0.0179303	0.0207286	0.03036	0.0425819	0.0503192	0.0179303	0.0207286	0.03036	0.0387605	0.0372536	0.0412906	0.0295903	0.0374656	0.0524578	0.0549075	0.0549075	0.0625314	0.0616667	0.0524578	0.0549075	0.0549075	0.0625314	0.0616667	0.0524578	0.0549075	0.0549075	0.0625314	0.0616667	0.0524578	0.0549075	0.0549075	0.0625314	0.0616667	0.0564247	0.0527275	0.113975	0.0196967
427	0.0187972	0.0167306	0.0530461	0.0236247	0.0205789	0.0435228	0.0514036	0.0176933	0.0203161	0.0302122	0.0435228	0.0514036	0.0176933	0.0203161	0.0302122	0.0435228	0.0514036	0.0176933	0.0203161	0.0302122	0.0390242	0.0373803	0.0420606	0.0297056	0.0375836	0.0525656	0.05526	0.05526	0.062795	0.0617075	0.0525656	0.05526	0.05526	0.062795	0.0617075	0.0525656	0.05526	0.05526	0.062795	0.0617075	0.0525656	0.05526	0.05526	0.062795	0.0617075	0.0580625	0.0539492	0.11673	0.019635
428	0.0195856	0.0174969	0.0552978	0.0237578	0.0213172	0.0441614	0.0520247	0.0172375	0.0200147	0.0300411	0.0441614	0.0520247	0.0172375	0.0200147	0.0300411	0.0441614	0.0520247	0.0172375	0.0200147	0.0300411	0.0389311	0.0373547	0.0422756	0.029917	0.0370039	0.0525922	0.0552336	0.0552336	0.0630214	0.0617022	0.0525922	0.0552336	0.0552336	0.0630214	0.0617022	0.0525922	0.0552336	0.0552336	0.0630214	0.0617022	0.0525922	0.0552336	0.0552336	0.0630214	0.0617022	0.0596264	0.0551986	0.119646	0.0200205
429	0.0202678	0.0182936	0.0570503	0.0238533	0.0217194	0.0449175	0.0534778	0.0171917	0.0202403	0.0305031	0.0449175	0.0534778	0.0171917	0.0202403	0.0305031	0.0449175	0.0534778	0.0171917	0.0202403	0.0305031	0.0386755	0.0373422	0.0424472	0.0299264	0.0365983	0.0526053	0.0554367	0.0554367	0.0630186	0.0618739	0.0526053	0.0554367	0.0554367	0.0630186	0.0618739	0.0526053	0.0554367	0.0554367	0.0630186	0.0618739	0.0526053	0.0554367	0.0554367	0.0630186	0.0618739	0.0611564	0.0564356	0.122036	0.0202369
430	0.0205655	0.0184475	0.0587289	0.0241744	0.0221967	0.0459697	0.0547297	0.0177325	0.0205481	0.0310583	0.0459697	0.0547297	0.0177325	0.0205481	0.0310583	0.0459697	0.0547297	0.0177325	0.0205481	0.0310583	0.0391606	0.0373708	0.0429467	0.0301725	0.0366372	0.0528422	0.0558114	0.0558114	0.0635931	0.0623572	0.0528422	0.0558114	0.0558114	0.0635931	0.0623572	0.0528422	0.0558114	0.0558114	0.0635931	0.0623572	0.0528422	0.0558114	0.0558114	0.0635931	0.0623572	0.0628008	0.0576303	0.124694	0.02026
431	0.0209911	0.0188722	0.0606158	0.0248347	0.0224672	0.0469964	0.0558542	0.0178883	0.0209828	0.0316378	0.0469964	0.0558542	0.0178883	0.0209828	0.0316378	0.0469964	0.0558542	0.0178883	0.0209828	0.0316378	0.0396778	0.0379117	0.0436719	0.0306442	0.0370767	0.0536364	0.0565822	0.0565822	0.0642933	0.0628664	0.0536364	0.0565822	0.0565822	0.0642933	0.0628664	0.0536364	0.0565822	0.0565822	0.0642933	0.0628664	0.0536364	0.0565822	0.0565822	0.0642933	0.0628664	0.0645078	0.0590719	0.127099	0.0203819
432	0.0216355	0.0194536	0.0628189	0.0255633	0.0230339	0.0476314	0.0565269	0.0178553	0.0209758	0.0323133	0.0476314	0.0565269	0.0178553	0.0209758	0.0323133	0.0476314	0.0565269	0.0178553	0.0209758	0.0323133	0.0396778	0.0384536	0.0441389	0.0309014	0.0371306	0.0546489	0.0571603	0.0571603	0.0652003	0.0637333	0.0546489	0.0571603	0.0571603	0.0652003	0.0637333	0.0546489	0.0571603	0.0571603	0.0652003	0.0637333	0.0546489	0.0571603	0.0571603	0.0652003	0.0637333	0.0660664	0.0602531	0.129993	0.0202505
433	0.0222644	0.0200403	0.06443	0.0261089	0.0234917	0.0482647	0.0576258	0.0179831	0.0212258	0.0327178	0.0482647	0.0576258	0.0179831	0.0212258	0.0327178	0.0482647	0.0576258	0.0179831	0.0212258	0.0327178	0.0395667	0.0389292	0.0447967	0.0309725	0.0372639	0.0552656	0.0579625	0.0579625	0.065797	0.0647367	0.0552656	0.0579625	0.0579625	0.065797	0.0647367	0.0552656	0.0579625	0.0579625	0.065797	0.0647367	0.0552656	0.0579625	0.0579625	0.065797	0.0647367	0.0675308	0.0614508	0.13249	0.0206683
434	0.0225694	0.0204178	0.0663175	0.0264714	0.0239692	0.0493547	0.0591008	0.0183731	0.0213733	0.0330053	0.0493547	0.0591008	0.0183731	0.0213733	0.0330053	0.0493547	0.0591008	0.0183731	0.0213733	0.0330053	0.0400442	0.0393367	0.0457767	0.0316575	0.0374114	0.0555081	0.0586025	0.0586025	0.0664694	0.0657917	0.0555081	0.0586025	0.0586025	0.0664694	0.0657917	0.0555081	0.0586025	0.0586025	0.0664694	0.0657917	0.0555081	0.0586025	0.0586025	0.0664694	0.0657917	0.0685433	0.0620933	0.134665	0.0208608
435	0.0227594	0.0205553	0.06797	0.0268289	0.0242267	0.0502147	0.0602258	0.0185531	0.0216358	0.0333428	0.0502147	0.0602258	0.0185531	0.0216358	0.0333428	0.0502147	0.0602258	0.0185531	0.0216358	0.0333428	0.0403767	0.0396942	0.0465917	0.0318475	0.0378089	0.0560656	0.0589675	0.0589675	0.0672469	0.0668117	0.0560656	0.0589675	0.0589675	0.0672469	0.0668117	0.0560656	0.0589675	0.0589675	0.0672469	0.0668117	0.0560656	0.0589675	0.0589675	0.0672469	0.0668117	0.0699658	0.0634658	0.136675	0.0215233
436	0.0232794	0.0207078	0.0694625	0.0272239	0.0247717	0.0508097	0.0609958	0.0185756	0.0215883	0.0339253	0.0508097	0.0609958	0.0185756	0.0215883	0.0339253	0.0508097	0.0609958	0.0185756	0.0215883	0.0339253	0.0409367	0.0403642	0.0472742	0.0321875	0.0383514	0.0568081	0.0599175	0.0599175	0.0682819	0.0675392	0.0568081	0.0599175	0.0599175	0.0682819	0.0675392	0.0568081	0.0599175	0.0599175	0.0682819	0.0675392	0.0568081	0.0599175	0.0599175	0.0682819	0.0675392	0.0714483	0.0647908	0.13894	0.0217133
437	0.0239144	0.0211103	0.07129	0.0277889	0.0254417	0.0516047	0.0618758	0.0188031	0.0218458	0.0349278	0.0516047	0.0618758	0.0188031	0.0218458	0.0349278	0.0516047	0.0618758	0.0188031	0.0218458	0.0349278	0.0415967	0.0413392	0.0483667	0.0330925	0.0389839	0.0576156	0.0607125	0.0607125	0.069527	0.0686367	0.0576156	0.0607125	0.0607125	0.069527	0.0686367	0.0576156	0.0607125	0.0607125	0.069527	0.0686367	0.0576156	0.0607125	0.0607125	0.069527	0.0686367	0.0729308	0.0660908	0.1411	0.0222683
438	0.0243356	0.0218903	0.0730956	0.0285767	0.0263083	0.0522614	0.0629625	0.0189997	0.0224936	0.0352422	0.0522614	0.0629625	0.0189997	0.0224936	0.0352422	0.0522614	0.0629625	0.0189997	0.0224936	0.0352422	0.0422356	0.0423214	0.0491089	0.0338958	0.0395872	0.0587656	0.0619192	0.0619192	0.0705603	0.0698233	0.0587656	0.0619192	0.0619192	0.0705603	0.0698233	0.0587656	0.0619192	0.0619192	0.0705603	0.0698233	0.0587656	0.0619192	0.0619192	0.0705603	0.0698233	0.0744508	0.0672953	0.143242	0.0226294
439	0.0248344	0.0226069	0.0749356	0.0294028	0.0273114	0.0530295	0.0642275	0.0192964	0.0229922	0.0359069	0.0530295	0.0642275	0.0192964	0.0229922	0.0359069	0.0530295	0.0642275	0.0192964	0.0229922	0.0359069	0.0426853	0.0432383	0.0502147	0.0347728	0.0404164	0.0597825	0.063295	0.063295	0.0718644	0.0712556	0.0597825	0.063295	0.063295	0.0718644	0.0712556	0.0597825	0.063295	0.063295	0.0718644	0.0712556	0.0597825	0.063295	0.063295	0.0718644	0.0712556	0.0758069	0.0685272	0.145402	0.0235356
440	0.0255693	0.0232887	0.0766451	0.0300392	0.0283027	0.0537134	0.0654696	0.0196617	0.0236656	0.0363818	0.0537134	0.0654696	0.0196617	0.0236656	0.0363818	0.0537134	0.0654696	0.0196617	0.0236656	0.0363818	0.0433115	0.0436816	0.0512475	0.0351487	0.0409793	0.0605961	0.0647876	0.0647876	0.0731718	0.0723318	0.0605961	0.0647876	0.0647876	0.0731718	0.0723318	0.0605961	0.0647876	0.0647876	0.0731718	0.0723318	0.0605961	0.0647876	0.0647876	0.0731718	0.0723318	0.0769908	0.0697733	0.14738	0.0239391
441	0.0263261	0.0238381	0.07828	0.0305117	0.029055	0.0541314	0.0663708	0.0199497	0.0238336	0.0367189	0.0541314	0.0663708	0.0199497	0.0238336	0.0367189	0.0541314	0.0663708	0.0199497	0.0238336	0.0367189	0.0439211	0.043883	0.0525728	0.0355536	0.0412994	0.0611639	0.0655147	0.0655147	0.0743481	0.0729589	0.0611639	0.0655147	0.0655147	0.0743481	0.0729589	0.0611639	0.0655147	0.0655147	0.0743481	0.0729589	0.0611639	0.0655147	0.0655147	0.0743481	0.0729589	0.0780531	0.0707875	0.149111	0.0243028
442	0.0271042	0.0244433	0.0797528	0.0309164	0.0296661	0.0548464	0.0671033	0.0199956	0.0240064	0.0370525	0.0548464	0.0671033	0.0199956	0.0240064	0.0370525	0.0548464	0.0671033	0.0199956	0.0240064	0.0370525	0.0447194	0.0446105	0.0534961	0.0362019	0.0417789	0.0615611	0.0658347	0.0658347	0.0751461	0.0736117	0.0615611	0.0658347	0.0658347	0.0751461	0.0736117	0.0615611	0.0658347	0.0658347	0.0751461	0.0736117	0.0615611	0.0658347	0.0658347	0.0751461	0.0736117	0.0794219	0.0721572	0.151529	0.0252272
443	0.0277819	0.0247494	0.0814008	0.0313339	0.029805	0.0558522	0.0682842	0.0202972	0.0241658	0.0372353	0.0558522	0.0682842	0.0202972	0.0241658	0.0372353	0.0558522	0.0682842	0.0202972	0.0241658	0.0372353	0.0453792	0.0455583	0.0543983	0.03686	0.0425406	0.0619822	0.0665375	0.0665375	0.0757411	0.0743533	0.0619822	0.0665375	0.0665375	0.0757411	0.0743533	0.0619822	0.0665375	0.0665375	0.0757411	0.0743533	0.0619822	0.0665375	0.0665375	0.0757411	0.0743533	0.0807625	0.07324	0.153504	0.0261958
444	0.0286444	0.0254203	0.08337	0.0322389	0.030465	0.0569314	0.0697625	0.0205797	0.0246825	0.0379044	0.0569314	0.0697625	0.0205797	0.0246825	0.0379044	0.0569314	0.0697625	0.0205797	0.0246825	0.0379044	0.0458633	0.0463958	0.0551467	0.0374492	0.0431239	0.0625422	0.0675592	0.0675592	0.0765903	0.07546	0.0625422	0.0675592	0.0675592	0.0765903	0.07546	0.0625422	0.0675592	0.0675592	0.0765903	0.07546	0.0625422	0.0675592	0.0675592	0.0765903	0.07546	0.0818042	0.0740642	0.15531	0.0266417
445	0.0295611	0.0263925	0.0855478	0.0333767	0.0316061	0.0576714	0.0709125	0.0208575	0.0250692	0.03871	0.0576714	0.0709125	0.0208575	0.0250692	0.03871	0.0576714	0.0709125	0.0208575	0.0250692	0.03871	0.0464044	0.0472503	0.0560044	0.0380858	0.0437361	0.0637778	0.068948	0.068948	0.0780192	0.07693	0.0637778	0.068948	0.068948	0.0780192	0.07693	0.0637778	0.068948	0.068948	0.0780192	0.07693	0.0637778	0.068948	0.068948	0.0780192	0.07693	0.0828508	0.0750342	0.157441	0.0272639
446	0.0303719	0.0268967	0.0871253	0.0342864	0.0326992	0.0582022	0.0717197	0.02124	0.0251608	0.0392683	0.0582022	0.0717197	0.02124	0.0251608	0.0392683	0.0582022	0.0717197	0.02124	0.0251608	0.0392683	0.0471797	0.0477736	0.056962	0.0388333	0.0446769	0.0651564	0.0705581	0.0705581	0.0794781	0.0783169	0.0651564	0.0705581	0.0705581	0.0794781	0.0783169	0.0651564	0.0705581	0.0705581	0.0794781	0.0783169	0.0651564	0.0705581	0.0705581	0.0794781	0.0783169	0.0842097	0.076195	0.159186	0.0281439
447	0.0310131	0.0275436	0.0886425	0.0350231	0.0332103	0.0588339	0.0726953	0.0216239	0.0253833	0.0397378	0.0588339	0.0726953	0.0216239	0.0253833	0.0397378	0.0588339	0.0726953	0.0216239	0.0253833	0.0397378	0.0478422	0.0486855	0.0580014	0.0392475	0.0454397	0.0659736	0.0716792	0.0716792	0.0806344	0.0792394	0.0659736	0.0716792	0.0716792	0.0806344	0.0792394	0.0659736	0.0716792	0.0716792	0.0806344	0.0792394	0.0659736	0.0716792	0.0716792	0.0806344	0.0792394	0.085615	0.077392	0.160804	0.02899
448	0.0316939	0.028083	0.0901117	0.0353989	0.0339405	0.0595553	0.073958	0.0215953	0.0256047	0.040125	0.0595553	0.073958	0.0215953	0.0256047	0.040125	0.0595553	0.073958	0.0215953	0.0256047	0.040125	0.0488867	0.0495675	0.0589889	0.0396947	0.0462972	0.066335	0.0724908	0.0724908	0.0812497	0.0797239	0.066335	0.0724908	0.0724908	0.0812497	0.0797239	0.066335	0.0724908	0.0724908	0.0812497	0.0797239	0.066335	0.0724908	0.0724908	0.0812497	0.0797239	0.0867325	0.0784397	0.162161	0.0296039
449	0.0322594	0.0286636	0.0917617	0.0358906	0.034695	0.0602397	0.0750675	0.0216647	0.0259125	0.0405511	0.0602397	0.0750675	0.0216647	0.0259125	0.0405511	0.0602397	0.0750675	0.0216647	0.0259125	0.0405511	0.0494517	0.0501692	0.05985	0.0403792	0.0467739	0.0664456	0.0729925	0.0729925	0.0814419	0.0798483	0.0664456	0.0729925	0.0729925	0.0814419	0.0798483	0.0664456	0.0729925	0.0729925	0.0814419	0.0798483	0.0664456	0.0729925	0.0729925	0.0814419	0.0798483	0.0879108	0.0793825	0.163641	0.0301517
450	0.0329422	0.0290786	0.0930717	0.0363383	0.0351044	0.0609281	0.0759586	0.0215019	0.0258375	0.0403078	0.0609281	0.0759586	0.0215019	0.0258375	0.0403078	0.0609281	0.0759586	0.0215019	0.0258375	0.0403078	0.0497161	0.0507764	0.0603939	0.0409753	0.0470261	0.066615	0.0735292	0.0735292	0.0816653	0.07988	0.066615	0.0735292	0.0735292	0.0816653	0.07988	0.066615	0.0735292	0.0735292	0.0816653	0.07988	0.066615	0.0735292	0.0735292	0.0816653	0.07988	0.0890458	0.0800136	0.165084	0.0307261
451	0.0338914	0.0295414	0.0945047	0.0369692	0.0355692	0.0611728	0.0772136	0.0217333	0.0260667	0.0404578	0.0611728	0.0772136	0.0217333	0.0260667	0.0404578	0.0611728	0.0772136	0.0217333	0.0260667	0.0404578	0.0497256	0.0512075	0.0608342	0.041515	0.0471133	0.0672658	0.0742769	0.0742769	0.0822992	0.0805658	0.0672658	0.0742769	0.0742769	0.0822992	0.0805658	0.0672658	0.0742769	0.0742769	0.0822992	0.0805658	0.0672658	0.0742769	0.0742769	0.0822992	0.0805658	0.0900439	0.0804911	0.166163	0.03091
452	0.0347614	0.0301953	0.0960967	0.0376864	0.0361772	0.0619147	0.0783475	0.022115	0.0261981	0.0409633	0.0619147	0.0783475	0.022115	0.0261981	0.0409633	0.0619147	0.0783475	0.022115	0.0261981	0.0409633	0.0499333	0.0513689	0.0612411	0.0414786	0.0472389	0.0671878	0.0745433	0.0745433	0.0828253	0.0806792	0.0671878	0.0745433	0.0745433	0.0828253	0.0806792	0.0671878	0.0745433	0.0745433	0.0828253	0.0806792	0.0671878	0.0745433	0.0745433	0.0828253	0.0806792	0.0908947	0.0811406	0.167124	0.031248
453	0.0354119	0.0306278	0.097445	0.0380839	0.0362042	0.0622847	0.0790133	0.0223906	0.0264308	0.0414728	0.0622847	0.0790133	0.0223906	0.0264308	0.0414728	0.0622847	0.0790133	0.0223906	0.0264308	0.0414728	0.0501967	0.0520042	0.0618767	0.04135	0.0474614	0.0670356	0.07454	0.07454	0.0828369	0.0808692	0.0670356	0.07454	0.07454	0.0828369	0.0808692	0.0670356	0.07454	0.07454	0.0828369	0.0808692	0.0670356	0.07454	0.07454	0.0828369	0.0808692	0.0918633	0.0820883	0.168162	0.0315958
454	0.0359861	0.0310825	0.0990022	0.0384675	0.0365644	0.0629411	0.0796764	0.0224222	0.0264086	0.0413281	0.0629411	0.0796764	0.0224222	0.0264086	0.0413281	0.0629411	0.0796764	0.0224222	0.0264086	0.0413281	0.0505114	0.0526039	0.0623531	0.0414847	0.0476114	0.0668775	0.0742953	0.0742953	0.082457	0.0809722	0.0668775	0.0742953	0.0742953	0.082457	0.0809722	0.0668775	0.0742953	0.0742953	0.082457	0.0809722	0.0668775	0.0742953	0.0742953	0.082457	0.0809722	0.0926794	0.0831242	0.169822	0.0320497
455	0.0366278	0.0314114	0.100342	0.0388267	0.0372494	0.0635358	0.0799692	0.0223253	0.0267447	0.0414489	0.0635358	0.0799692	0.0223253	0.0267447	0.0414489	0.0635358	0.0799692	0.0223253	0.0267447	0.0414489	0.05098	0.0530336	0.0628178	0.0419914	0.0473594	0.06721	0.074577	0.074577	0.0826647	0.0816478	0.06721	0.074577	0.074577	0.0826647	0.0816478	0.06721	0.074577	0.074577	0.0826647	0.0816478	0.06721	0.074577	0.074577	0.0826647	0.0816478	0.0936686	0.0835519	0.171199	0.0323572
456	0.0372411	0.0320869	0.101518	0.0391589	0.0380306	0.0642614	0.0806503	0.0228008	0.0267992	0.0414589	0.0642614	0.0806503	0.0228008	0.0267992	0.0414589	0.0642614	0.0806503	0.0228008	0.0267992	0.0414589	0.0512167	0.0534647	0.0633245	0.0421814	0.0475428	0.0674445	0.0752536	0.0752536	0.0833392	0.0819833	0.0674445	0.0752536	0.0752536	0.0833392	0.0819833	0.0674445	0.0752536	0.0752536	0.0833392	0.0819833	0.0674445	0.0752536	0.0752536	0.0833392	0.0819833	0.0947675	0.0847486	0.172454	0.0328405
457	0.0377178	0.0326603	0.1028	0.0398355	0.0389017	0.0646247	0.0815792	0.0229164	0.0271525	0.0418411	0.0646247	0.0815792	0.0229164	0.0271525	0.0418411	0.0646247	0.0815792	0.0229164	0.0271525	0.0418411	0.05183	0.0542592	0.0638667	0.0429458	0.0482072	0.0686722	0.0765158	0.0765158	0.0849903	0.0834433	0.0686722	0.0765158	0.0765158	0.0849903	0.0834433	0.0686722	0.0765158	0.0765158	0.0849903	0.0834433	0.0686722	0.0765158	0.0765158	0.0849903	0.0834433	0.0958142	0.0859742	0.173813	0.033555
458	0.0377667	0.0327869	0.104287	0.04029	0.0397572	0.0651247	0.0822447	0.0227119	0.0271936	0.0420689	0.0651247	0.0822447	0.0227119	0.0271936	0.0420689	0.0651247	0.0822447	0.0227119	0.0271936	0.0420689	0.0520156	0.0547469	0.0642211	0.0432703	0.0485628	0.0696256	0.0775625	0.0775625	0.0864969	0.0849756	0.0696256	0.0775625	0.0775625	0.0864969	0.0849756	0.0696256	0.0775625	0.0775625	0.0864969	0.0849756	0.0696256	0.0775625	0.0775625	0.0864969	0.0849756	0.0968908	0.0870986	0.175349	0.0339317
459	0.0382911	0.0330436	0.105657	0.0412544	0.0407761	0.0656358	0.0827947	0.0229308	0.0272425	0.0429233	0.0656358	0.0827947	0.0229308	0.0272425	0.0429233	0.0656358	0.0827947	0.0229308	0.0272425	0.0429233	0.0522	0.0550003	0.0646533	0.0436058	0.0488561	0.0703278	0.0781447	0.0781447	0.0874081	0.0855389	0.0703278	0.0781447	0.0781447	0.0874081	0.0855389	0.0703278	0.0781447	0.0781447	0.0874081	0.0855389	0.0703278	0.0781447	0.0781447	0.0874081	0.0855389	0.0979786	0.0877375	0.176321	0.0342694
460	0.0389878	0.0337369	0.106647	0.0418389	0.041485	0.0660347	0.0832692	0.0231931	0.0273825	0.0434278	0.0660347	0.0832692	0.0231931	0.0273825	0.0434278	0.0660347	0.0832692	0.0231931	0.0273825	0.0434278	0.05181	0.0548525	0.06497	0.0435992	0.0488506	0.0699622	0.0782625	0.0782625	0.0876103	0.0855733	0.0699622	0.0782625	0.0782625	0.0876103	0.0855733	0.0699622	0.0782625	0.0782625	0.0876103	0.0855733	0.0699622	0.0782625	0.0782625	0.0876103	0.0855733	0.0990442	0.0886808	0.17744	0.034815
461	0.0396678	0.0343192	0.107626	0.0423133	0.0417172	0.0657481	0.0838047	0.0229731	0.0273525	0.04337	0.0657481	0.0838047	0.0229731	0.0273525	0.04337	0.0657481	0.0838047	0.0229731	0.0273525	0.04337	0.0524867	0.0549114	0.0655378	0.0439636	0.0492483	0.0699911	0.0780092	0.0780092	0.0873058	0.0855611	0.0699911	0.0780092	0.0780092	0.0873058	0.0855611	0.0699911	0.0780092	0.0780092	0.0873058	0.0855611	0.0699911	0.0780092	0.0780092	0.0873058	0.0855611	0.0998119	0.089443	0.17843	0.0351917
462	0.0400256	0.0345347	0.108491	0.0424	0.0417072	0.0658658	0.0844281	0.0227775	0.0270381	0.0430956	0.0658658	0.0844281	0.0227775	0.0270381	0.0430956	0.0658658	0.0844281	0.0227775	0.0270381	0.0430956	0.0526722	0.0551414	0.0660378	0.0442814	0.0492394	0.0696033	0.0779847	0.0779847	0.0867858	0.0851456	0.0696033	0.0779847	0.0779847	0.0867858	0.0851456	0.0696033	0.0779847	0.0779847	0.0867858	0.0851456	0.0696033	0.0779847	0.0779847	0.0867858	0.0851456	0.100617	0.0903519	0.179183	0.0354117
463	0.0404944	0.0346603	0.10961	0.0421689	0.0418217	0.0662147	0.0845258	0.0223831	0.0267358	0.0424778	0.0662147	0.0845258	0.0223831	0.0267358	0.0424778	0.0662147	0.0845258	0.0223831	0.0267358	0.0424778	0.0525267	0.0547092	0.0657867	0.0437425	0.0488939	0.0689456	0.0775525	0.0775525	0.0859569	0.0841867	0.0689456	0.0775525	0.0775525	0.0859569	0.0841867	0.0689456	0.0775525	0.0775525	0.0859569	0.0841867	0.0689456	0.0775525	0.0775525	0.0859569	0.0841867	0.101301	0.0908608	0.17965	0.0352783
464	0.04089	0.0347892	0.110111	0.0420522	0.0421061	0.0670536	0.0853592	0.0224853	0.0266792	0.0425789	0.0670536	0.0853592	0.0224853	0.0266792	0.0425789	0.0670536	0.0853592	0.0224853	0.0266792	0.0425789	0.05229	0.0542303	0.0657211	0.0432792	0.0482605	0.0684489	0.0774014	0.0774014	0.0858092	0.0837611	0.0684489	0.0774014	0.0774014	0.0858092	0.0837611	0.0684489	0.0774014	0.0774014	0.0858092	0.0837611	0.0684489	0.0774014	0.0774014	0.0858092	0.0837611	0.102439	0.0915342	0.180604	0.0350817
465	0.0412311	0.0350692	0.110467	0.0424567	0.0423817	0.0673936	0.0860225	0.0227975	0.0268603	0.0425611	0.0673936	0.0860225	0.0227975	0.0268603	0.0425611	0.0673936	0.0860225	0.0227975	0.0268603	0.0425611	0.0522755	0.0545436	0.0661467	0.0436569	0.0483494	0.0684667	0.0772192	0.0772192	0.0856969	0.0840011	0.0684667	0.0772192	0.0772192	0.0856969	0.0840011	0.0684667	0.0772192	0.0772192	0.0856969	0.0840011	0.0684667	0.0772192	0.0772192	0.0856969	0.0840011	0.1033	0.0917642	0.181636	0.0352594
466	0.0414978	0.0355703	0.11135	0.0430722	0.0428583	0.0681347	0.0867758	0.0233131	0.0273325	0.0430544	0.0681347	0.0867758	0.0233131	0.0273325	0.0430544	0.0681347	0.0867758	0.0233131	0.0273325	0.0430544	0.0518433	0.0546225	0.0661767	0.0436192	0.0480206	0.0684222	0.0768992	0.0768992	0.0859603	0.08405	0.0684222	0.0768992	0.0768992	0.0859603	0.08405	0.0684222	0.0768992	0.0768992	0.0859603	0.08405	0.0684222	0.0768992	0.0768992	0.0859603	0.08405	0.104084	0.0927508	0.1821	0.0353883
467	0.0419025	0.0359439	0.111916	0.0433708	0.0433028	0.0682264	0.0871125	0.0232617	0.0274608	0.0432172	0.0682264	0.0871125	0.0232617	0.0274608	0.0432172	0.0682264	0.0871125	0.0232617	0.0274608	0.0432172	0.0515256	0.0543475	0.0658544	0.0433844	0.0479267	0.0685642	0.0768961	0.0768961	0.0861878	0.0843217	0.0685642	0.0768961	0.0768961	0.0861878	0.0843217	0.0685642	0.0768961	0.0768961	0.0861878	0.0843217	0.0685642	0.0768961	0.0768961	0.0861878	0.0843217	0.104602	0.0931953	0.182549	0.0355444
468	0.0427228	0.0363553	0.112848	0.044108	0.0437725	0.0683681	0.0875317	0.0232481	0.0277058	0.0432953	0.0683681	0.0875317	0.0232481	0.0277058	0.0432953	0.0683681	0.0875317	0.0232481	0.0277058	0.0432953	0.0513108	0.0545425	0.0660933	0.0431575	0.0478022	0.0688847	0.0769625	0.0769625	0.086037	0.0846167	0.0688847	0.0769625	0.0769625	0.086037	0.0846167	0.0688847	0.0769625	0.0769625	0.086037	0.0846167	0.0688847	0.0769625	0.0769625	0.086037	0.0846167	0.105625	0.0938692	0.183566	0.0360358
469	0.0434189	0.0366542	0.113731	0.0443658	0.0440764	0.0684594	0.0877831	0.0228745	0.0275003	0.0430555	0.0684594	0.0877831	0.0228745	0.0275003	0.0430555	0.0684594	0.0877831	0.0228745	0.0275003	0.0430555	0.0513089	0.0545419	0.0663089	0.0431756	0.0474058	0.0690153	0.0768186	0.0768186	0.0859672	0.0845175	0.0690153	0.0768186	0.0768186	0.0859672	0.0845175	0.0690153	0.0768186	0.0768186	0.0859672	0.0845175	0.0690153	0.0768186	0.0768186	0.0859672	0.0845175	0.106138	0.0944478	0.184668	0.0360744
470	0.0437508	0.0370758	0.114586	0.0445378	0.0444719	0.0689956	0.0879947	0.0229408	0.0272025	0.0430944	0.0689956	0.0879947	0.0229408	0.0272025	0.0430944	0.0689956	0.0879947	0.0229408	0.0272025	0.0430944	0.0516853	0.0548083	0.0661658	0.0433122	0.0472311	0.0694147	0.0772047	0.0772047	0.0864892	0.0851161	0.0694147	0.0772047	0.0772047	0.0864892	0.0851161	0.0694147	0.0772047	0.0772047	0.0864892	0.0851161	0.0694147	0.0772047	0.0772047	0.0864892	0.0851161	0.107151	0.0951511	0.18578	0.036475
471	0.0438628	0.0372864	0.115328	0.0447333	0.0448628	0.0693081	0.0882653	0.0228931	0.0271492	0.0432067	0.0693081	0.0882653	0.0228931	0.0271492	0.0432067	0.0693081	0.0882653	0.0228931	0.0271492	0.0432067	0.0518911	0.0552731	0.0662856	0.0434708	0.0476278	0.0695522	0.0773219	0.0773219	0.0867058	0.0858555	0.0695522	0.0773219	0.0773219	0.0867058	0.0858555	0.0695522	0.0773219	0.0773219	0.0867058	0.0858555	0.0695522	0.0773219	0.0773219	0.0867058	0.0858555	0.108027	0.0958625	0.186792	0.0367972
472	0.0439456	0.0370508	0.115979	0.0451594	0.0454706	0.0697358	0.0888136	0.0232008	0.0272808	0.0440189	0.0697358	0.0888136	0.0232008	0.0272808	0.0440189	0.0697358	0.0888136	0.0232008	0.0272808	0.0440189	0.0520589	0.0552958	0.0669089	0.0438231	0.0477361	0.0701556	0.0779558	0.0779558	0.0872858	0.0867294	0.0701556	0.0779558	0.0779558	0.0872858	0.0867294	0.0701556	0.0779558	0.0779558	0.0872858	0.0867294	0.0701556	0.0779558	0.0779558	0.0872858	0.0867294	0.109174	0.0965819	0.187549	0.0371833
473	0.0443578	0.0371136	0.116625	0.0456222	0.04586	0.0703797	0.0891475	0.0235431	0.0278942	0.0441894	0.0703797	0.0891475	0.0235431	0.0278942	0.0441894	0.0703797	0.0891475	0.0235431	0.0278942	0.0441894	0.052195	0.0554308	0.0673583	0.0441242	0.0481705	0.0705756	0.0786308	0.0786308	0.0882903	0.0874167	0.0705756	0.0786308	0.0786308	0.0882903	0.0874167	0.0705756	0.0786308	0.0786308	0.0882903	0.0874167	0.0705756	0.0786308	0.0786308	0.0882903	0.0874167	0.110028	0.0973525	0.188481	0.0377633
474	0.0449086	0.0377772	0.117668	0.0460739	0.0464758	0.0708339	0.0896803	0.0238222	0.028063	0.0444025	0.0708339	0.0896803	0.0238222	0.028063	0.0444025	0.0708339	0.0896803	0.0238222	0.028063	0.0444025	0.0527083	0.0560697	0.0679544	0.04509	0.0485664	0.0709344	0.0794283	0.0794283	0.0887289	0.0880172	0.0709344	0.0794283	0.0794283	0.0887289	0.0880172	0.0709344	0.0794283	0.0794283	0.0887289	0.0880172	0.0709344	0.0794283	0.0794283	0.0887289	0.0880172	0.111103	0.0982975	0.189477	0.0384614
475	0.0453669	0.0383494	0.118597	0.0465122	0.0469383	0.0707722	0.0900867	0.0238722	0.0280783	0.0445728	0.0707722	0.0900867	0.0238722	0.0280783	0.0445728	0.0707722	0.0900867	0.0238722	0.0280783	0.0445728	0.0529733	0.0564342	0.06813	0.0454042	0.0488306	0.0716889	0.0801692	0.0801692	0.0890828	0.0886133	0.0716889	0.0801692	0.0801692	0.0890828	0.0886133	0.0716889	0.0801692	0.0801692	0.0890828	0.0886133	0.0716889	0.0801692	0.0801692	0.0890828	0.0886133	0.112039	0.0992	0.190555	0.038895
476	0.0455356	0.0386036	0.119182	0.0467544	0.0475517	0.0709436	0.0905736	0.0240331	0.0281081	0.0447356	0.0709436	0.0905736	0.0240331	0.0281081	0.0447356	0.0709436	0.0905736	0.0240331	0.0281081	0.0447356	0.0530789	0.0567292	0.0682422	0.0454747	0.0491483	0.0721233	0.0809481	0.0809481	0.0898192	0.0893633	0.0721233	0.0809481	0.0809481	0.0898192	0.0893633	0.0721233	0.0809481	0.0809481	0.0898192	0.0893633	0.0721233	0.0809481	0.0809481	0.0898192	0.0893633	0.113085	0.100014	0.191894	0.0397394
477	0.0458744	0.0386403	0.11982	0.0475089	0.0482817	0.0714947	0.0910858	0.0240031	0.0282458	0.0452578	0.0714947	0.0910858	0.0240031	0.0282458	0.0452578	0.0714947	0.0910858	0.0240031	0.0282458	0.0452578	0.0530267	0.0568992	0.0683767	0.0455325	0.0493739	0.0728956	0.0819525	0.0819525	0.0911269	0.0903167	0.0728956	0.0819525	0.0819525	0.0911269	0.0903167	0.0728956	0.0819525	0.0819525	0.0911269	0.0903167	0.0728956	0.0819525	0.0819525	0.0911269	0.0903167	0.114181	0.100711	0.19304	0.0405083
478	0.0461703	0.0388689	0.120356	0.0480922	0.0490333	0.0717775	0.0916025	0.0240572	0.0287214	0.0456028	0.0717775	0.0916025	0.0240572	0.0287214	0.0456028	0.0717775	0.0916025	0.0240572	0.0287214	0.0456028	0.0533075	0.0573039	0.0692869	0.0461122	0.0498031	0.07395	0.0827664	0.0827664	0.0919736	0.0915492	0.07395	0.0827664	0.0827664	0.0919736	0.0915492	0.07395	0.0827664	0.0827664	0.0919736	0.0915492	0.07395	0.0827664	0.0827664	0.0919736	0.0915492	0.115337	0.101849	0.194341	0.0414992
479	0.0465453	0.0391978	0.120922	0.0484731	0.0495992	0.0721964	0.0923817	0.0243514	0.0290908	0.0460453	0.0721964	0.0923817	0.0243514	0.0290908	0.0460453	0.0721964	0.0923817	0.0243514	0.0290908	0.0460453	0.0536442	0.0577717	0.0704408	0.0472525	0.0506105	0.0750506	0.0840067	0.0840067	0.0932111	0.0928167	0.0750506	0.0840067	0.0840067	0.0932111	0.0928167	0.0750506	0.0840067	0.0840067	0.0932111	0.0928167	0.0750506	0.0840067	0.0840067	0.0932111	0.0928167	0.116451	0.102786	0.195461	0.0422025
480	0.0467528	0.0393675	0.121941	0.0487056	0.0503589	0.0724253	0.0926647	0.0245519	0.0294197	0.0464867	0.0724253	0.0926647	0.0245519	0.0294197	0.0464867	0.0724253	0.0926647	0.0245519	0.0294197	0.0464867	0.0545622	0.0588814	0.0714856	0.0484164	0.0518078	0.0766295	0.0857197	0.0857197	0.0956342	0.0947611	0.0766295	0.0857197	0.0857197	0.0956342	0.0947611	0.0766295	0.0857197	0.0857197	0.0956342	0.0947611	0.0766295	0.0857197	0.0857197	0.0956342	0.0947611	0.118152	0.104308	0.197383	0.0433883
481	0.0470675	0.03947	0.123566	0.0496689	0.0513608	0.072825	0.0931139	0.0246567	0.0294397	0.0469964	0.072825	0.0931139	0.0246567	0.0294397	0.0469964	0.072825	0.0931139	0.0246567	0.0294397	0.0469964	0.0562919	0.0609217	0.0730167	0.0499656	0.0535628	0.0793564	0.0883039	0.0883039	0.0988372	0.098105	0.0793564	0.0883039	0.0883039	0.0988372	0.098105	0.0793564	0.0883039	0.0883039	0.0988372	0.098105	0.0793564	0.0883039	0.0883039	0.0988372	0.098105	0.120276	0.106119	0.199488	0.0451989
482	0.0477053	0.0400217	0.126151	0.0511517	0.0529142	0.0739728	0.0943708	0.0248686	0.0297317	0.0478672	0.0739728	0.0943708	0.0248686	0.0297317	0.0478672	0.0739728	0.0943708	0.0248686	0.0297317	0.0478672	0.0574292	0.0621814	0.0739794	0.0510733	0.0545658	0.0819389	0.0904786	0.0904786	0.101204	0.100909	0.0819389	0.0904786	0.0904786	0.101204	0.100909	0.0819389	0.0904786	0.0904786	0.101204	0.100909	0.0819389	0.0904786	0.0904786	0.101204	0.100909	0.122323	0.107577	0.200236	0.0464081
483	0.0488544	0.0413181	0.12814	0.05262	0.0545961	0.0749081	0.0956558	0.0251464	0.0303014	0.04885	0.0749081	0.0956558	0.0251464	0.0303014	0.04885	0.0749081	0.0956558	0.0251464	0.0303014	0.04885	0.0580189	0.0624192	0.0745656	0.0514236	0.0547483	0.0822522	0.0911181	0.0911181	0.101717	0.10146	0.0822522	0.0911181	0.0911181	0.101717	0.10146	0.0822522	0.0911181	0.0911181	0.101717	0.10146	0.0822522	0.0911181	0.0911181	0.101717	0.10146	0.123422	0.108409	0.200184	0.0466561
484	0.0495669	0.0419261	0.128277	0.0531306	0.0553017	0.0750639	0.0961708	0.0254914	0.0305642	0.0493903	0.0750639	0.0961708	0.0254914	0.0305642	0.0493903	0.0750639	0.0961708	0.0254914	0.0305642	0.0493903	0.05846	0.0623875	0.0754008	0.0516358	0.0549805	0.0823831	0.0915967	0.0915967	0.101959	0.101687	0.0823831	0.0915967	0.0915967	0.101959	0.101687	0.0823831	0.0915967	0.0915967	0.101959	0.101687	0.0823831	0.0915967	0.0915967	0.101959	0.101687	0.124038	0.109424	0.20075	0.0469942
485	0.0498782	0.0419457	0.12769	0.052912	0.0552671	0.0745513	0.0961735	0.0256993	0.030561	0.0491395	0.0745513	0.0961735	0.0256993	0.030561	0.0491395	0.0745513	0.0961735	0.0256993	0.030561	0.0491395	0.0592647	0.0631766	0.0770158	0.0523939	0.055971	0.0834424	0.0928308	0.0928308	0.103337	0.102987	0.0834424	0.0928308	0.0928308	0.103337	0.102987	0.0834424	0.0928308	0.0928308	0.103337	0.102987	0.0834424	0.0928308	0.0928308	0.103337	0.102987	0.124816	0.110688	0.201925	0.0477883
486	0.0499302	0.0417557	0.12826	0.0525777	0.0551208	0.074367	0.096435	0.0255093	0.0303438	0.0487026	0.074367	0.096435	0.0255093	0.0303438	0.0487026	0.074367	0.096435	0.0255093	0.0303438	0.0487026	0.0597104	0.0639163	0.0780138	0.0528777	0.0569073	0.0839776	0.0931699	0.0931699	0.103879	0.103575	0.0839776	0.0931699	0.0931699	0.103879	0.103575	0.0839776	0.0931699	0.0931699	0.103879	0.103575	0.0839776	0.0931699	0.0931699	0.103879	0.103575	0.125784	0.111596	0.202959	0.0484703
487	0.0505281	0.0421867	0.1298	0.0530844	0.0558056	0.0749294	0.0969883	0.0253636	0.0303364	0.0488147	0.0749294	0.0969883	0.0253636	0.0303364	0.0488147	0.0749294	0.0969883	0.0253636	0.0303364	0.0488147	0.0596672	0.0640222	0.0779892	0.0528239	0.0567358	0.0832353	0.0923422	0.0923422	0.103057	0.102857	0.0832353	0.0923422	0.0923422	0.103057	0.102857	0.0832353	0.0923422	0.0923422	0.103057	0.102857	0.0832353	0.0923422	0.0923422	0.103057	0.102857	0.126651	0.111847	0.203612	0.0487155
488	0.0510333	0.0424903	0.130222	0.0535055	0.0560039	0.0752092	0.0972925	0.0253908	0.0304292	0.0488733	0.0752092	0.0972925	0.0253908	0.0304292	0.0488733	0.0752092	0.0972925	0.0253908	0.0304292	0.0488733	0.0594756	0.0639469	0.0780333	0.0527081	0.0564439	0.0825711	0.0920092	0.0920092	0.102361	0.102451	0.0825711	0.0920092	0.0920092	0.102361	0.102451	0.0825711	0.0920092	0.0920092	0.102361	0.102451	0.0825711	0.0920092	0.0920092	0.102361	0.102451	0.127532	0.112731	0.204425	0.0491128
489	0.0514586	0.0428986	0.130454	0.0536197	0.0561167	0.0750364	0.097385	0.0255914	0.0306658	0.0487086	0.0750364	0.097385	0.0255914	0.0306658	0.0487086	0.0750364	0.097385	0.0255914	0.0306658	0.0487086	0.060295	0.06479	0.0791508	0.05334	0.0572772	0.0833897	0.0931042	0.0931042	0.103007	0.103335	0.0833897	0.0931042	0.0931042	0.103007	0.103335	0.0833897	0.0931042	0.0931042	0.103007	0.103335	0.0833897	0.0931042	0.0931042	0.103007	0.103335	0.128703	0.11384	0.205682	0.0499767
490	0.0519839	0.0432881	0.131912	0.054055	0.0567189	0.0754575	0.0979403	0.0257203	0.0309886	0.04894	0.0754575	0.0979403	0.0257203	0.0309886	0.04894	0.0754575	0.0979403	0.0257203	0.0309886	0.04894	0.0610622	0.0656314	0.0797411	0.0538003	0.0577572	0.083915	0.0938236	0.0938236	0.103462	0.103878	0.083915	0.0938236	0.0938236	0.103462	0.103878	0.083915	0.0938236	0.0938236	0.103462	0.103878	0.083915	0.0938236	0.0938236	0.103462	0.103878	0.129777	0.114386	0.206726	0.0506228
491	0.0528303	0.043833	0.133371	0.0548839	0.0574458	0.0763633	0.0990436	0.0258808	0.0313111	0.0493669	0.0763633	0.0990436	0.0258808	0.0313111	0.0493669	0.0763633	0.0990436	0.0258808	0.0313111	0.0493669	0.061065	0.0655672	0.0796967	0.0536986	0.0576797	0.0835689	0.0935858	0.0935858	0.103192	0.10355	0.0835689	0.0935858	0.0935858	0.103192	0.10355	0.0835689	0.0935858	0.0935858	0.103192	0.10355	0.0835689	0.0935858	0.0935858	0.103192	0.10355	0.130717	0.114631	0.207643	0.0509244
492	0.0538144	0.0444303	0.13398	0.0553689	0.0579717	0.0766847	0.0999658	0.0260631	0.0315758	0.0497178	0.0766847	0.0999658	0.0260631	0.0315758	0.0497178	0.0766847	0.0999658	0.0260631	0.0315758	0.0497178	0.0610867	0.0653592	0.0801467	0.0536225	0.0574339	0.0831056	0.0934125	0.0934125	0.102857	0.103237	0.0831056	0.0934125	0.0934125	0.102857	0.103237	0.0831056	0.0934125	0.0934125	0.102857	0.103237	0.0831056	0.0934125	0.0934125	0.102857	0.103237	0.131291	0.115191	0.20837	0.0510783
493	0.0549684	0.0451683	0.134726	0.0559029	0.0584317	0.0767407	0.100906	0.0264231	0.0318218	0.0499438	0.0767407	0.100906	0.0264231	0.0318218	0.0499438	0.0767407	0.100906	0.0264231	0.0318218	0.0499438	0.0619067	0.0660492	0.0813707	0.0543005	0.0582139	0.0837295	0.0942385	0.0942385	0.103321	0.103897	0.0837295	0.0942385	0.0942385	0.103321	0.103897	0.0837295	0.0942385	0.0942385	0.103321	0.103897	0.0837295	0.0942385	0.0942385	0.103321	0.103897	0.131825	0.116067	0.20943	0.0513643
494	0.0559805	0.0458897	0.136386	0.0567344	0.0587661	0.0773853	0.102039	0.0268358	0.0321003	0.0502633	0.0773853	0.102039	0.0268358	0.0321003	0.0502633	0.0773853	0.102039	0.0268358	0.0321003	0.0502633	0.0629539	0.0670497	0.0825983	0.0551592	0.0594328	0.0842339	0.0950619	0.0950619	0.103766	0.104649	0.0842339	0.0950619	0.0950619	0.103766	0.104649	0.0842339	0.0950619	0.0950619	0.103766	0.104649	0.0842339	0.0950619	0.0950619	0.103766	0.104649	0.132508	0.116969	0.210841	0.0521728
495	0.0571844	0.0468494	0.138575	0.0580089	0.0595633	0.0783922	0.103072	0.0272322	0.0323308	0.0504911	0.0783922	0.103072	0.0272322	0.0323308	0.0504911	0.0783922	0.103072	0.0272322	0.0323308	0.0504911	0.0642092	0.0682083	0.0833975	0.0562575	0.0603106	0.0839972	0.0952558	0.0952558	0.103785	0.104878	0.0839972	0.0952558	0.0952558	0.103785	0.104878	0.0839972	0.0952558	0.0952558	0.103785	0.104878	0.0839972	0.0952558	0.0952558	0.103785	0.104878	0.133997	0.117709	0.212052	0.0529233
496	0.05833	0.0477836	0.14045	0.0594056	0.0609083	0.0794814	0.104176	0.0275319	0.0328514	0.0508256	0.0794814	0.104176	0.0275319	0.0328514	0.0508256	0.0794814	0.104176	0.0275319	0.0328514	0.0508256	0.0653344	0.0691903	0.0838767	0.0568236	0.0609328	0.0841167	0.0957514	0.0957514	0.104128	0.105044	0.0841167	0.0957514	0.0957514	0.104128	0.105044	0.0841167	0.0957514	0.0957514	0.104128	0.105044	0.0841167	0.0957514	0.0957514	0.104128	0.105044	0.135606	0.118544	0.213117	0.0535306
497	0.0598702	0.0489531	0.142066	0.06054	0.0620822	0.080407	0.105533	0.0276851	0.0333396	0.0512755	0.080407	0.105533	0.0276851	0.0333396	0.0512755	0.080407	0.105533	0.0276851	0.0333396	0.0512755	0.066489	0.0705354	0.085199	0.0578165	0.0622476	0.0850561	0.0969316	0.0969316	0.104952	0.105683	0.0850561	0.0969316	0.0969316	0.104952	0.105683	0.0850561	0.0969316	0.0969316	0.104952	0.105683	0.0850561	0.0969316	0.0969316	0.104952	0.105683	0.136964	0.119569	0.21446	0.0542289
498	0.0614944	0.0504986	0.143955	0.0617772	0.0632983	0.0808581	0.106914	0.0281364	0.0338925	0.0519678	0.0808581	0.106914	0.0281364	0.0338925	0.0519678	0.0808581	0.106914	0.0281364	0.0338925	0.0519678	0.0678067	0.0721358	0.086635	0.0587842	0.0637605	0.0862172	0.0982475	0.0982475	0.105674	0.106578	0.0862172	0.0982475	0.0982475	0.105674	0.106578	0.0862172	0.0982475	0.0982475	0.105674	0.106578	0.0862172	0.0982475	0.0982475	0.105674	0.106578	0.138084	0.120404	0.215725	0.0552333
499	0.0632353	0.0518688	0.145982	0.0631369	0.0646019	0.0817782	0.10872	0.0291588	0.0345001	0.0527812	0.0817782	0.10872	0.0291588	0.0345001	0.0527812	0.0817782	0.10872	0.0291588	0.0345001	0.0527812	0.0698364	0.0739109	0.0884852	0.0600945	0.065329	0.0867298	0.0996754	0.0996754	0.106653	0.10766	0.0867298	0.0996754	0.0996754	0.106653	0.10766	0.0867298	0.0996754	0.0996754	0.106653	0.10766	0.0867298	0.0996754	0.0996754	0.106653	0.10766	0.139213	0.121393	0.217238	0.0566172
500	0.0651289	0.0530769	0.148354	0.0646989	0.0661592	0.0833286	0.110699	0.0302794	0.0357175	0.0538619	0.0833286	0.110699	0.0302794	0.0357175	0.0538619	0.0833286	0.110699	0.0302794	0.0357175	0.0538619	0.0718789	0.0755103	0.0902556	0.0617131	0.0672314	0.0872042	0.101004	0.101004	0.107962	0.108849	0.0872042	0.101004	0.101004	0.107962	0.108849	0.0872042	0.101004	0.101004	0.107962	0.108849	0.0872042	0.101004	0.101004	0.107962	0.108849	0.140618	0.122695	0.218533	0.0579694
501	0.067363	0.0545274	0.150873	0.0666189	0.0675559	0.0845633	0.112326	0.0309916	0.0365101	0.0549106	0.0845633	0.112326	0.0309916	0.0365101	0.0549106	0.0845633	0.112326	0.0309916	0.0365101	0.0549106	0.0740295	0.0776135	0.0920395	0.0633896	0.0694096	0.0882956	0.1025	0.1025	0.109068	0.110131	0.0882956	0.1025	0.1025	0.109068	0.110131	0.0882956	0.1025	0.1025	0.109068	0.110131	0.0882956	0.1025	0.1025	0.109068	0.110131	0.142434	0.124164	0.219971	0.0594055
502	0.0696178	0.0565625	0.153502	0.0688567	0.0693372	0.0857036	0.114014	0.0317086	0.0376625	0.0557378	0.0857036	0.114014	0.0317086	0.0376625	0.0557378	0.0857036	0.114014	0.0317086	0.0376625	0.0557378	0.07632	0.0799947	0.0941756	0.0654081	0.0722294	0.0899856	0.104311	0.104311	0.110231	0.111629	0.0899856	0.104311	0.104311	0.110231	0.111629	0.0899856	0.104311	0.104311	0.110231	0.111629	0.0899856	0.104311	0.104311	0.110231	0.111629	0.144295	0.125182	0.221752	0.0608683
503	0.0718276	0.0586843	0.155913	0.0710377	0.0711391	0.0873733	0.116101	0.0327488	0.0387733	0.0566398	0.0873733	0.116101	0.0327488	0.0387733	0.0566398	0.0873733	0.116101	0.0327488	0.0387733	0.0566398	0.0787847	0.0822466	0.0962541	0.0676048	0.0747159	0.0914216	0.105945	0.105945	0.111407	0.113141	0.0914216	0.105945	0.105945	0.111407	0.113141	0.0914216	0.105945	0.105945	0.111407	0.113141	0.0914216	0.105945	0.105945	0.111407	0.113141	0.14588	0.126456	0.223947	0.0620749
504	0.0742655	0.0607603	0.15886	0.0733789	0.0732361	0.0891281	0.118161	0.0340281	0.0401342	0.0580172	0.0891281	0.118161	0.0340281	0.0401342	0.0580172	0.0891281	0.118161	0.0340281	0.0401342	0.0580172	0.0814611	0.084853	0.0986711	0.0697658	0.0775828	0.092375	0.107735	0.107735	0.113013	0.114351	0.092375	0.107735	0.107735	0.113013	0.114351	0.092375	0.107735	0.107735	0.113013	0.114351	0.092375	0.107735	0.107735	0.113013	0.114351	0.147336	0.127699	0.225967	0.0634755
505	0.0771164	0.062702	0.161718	0.0759277	0.0753825	0.0904459	0.119855	0.0352779	0.041341	0.0592661	0.0904459	0.119855	0.0352779	0.041341	0.0592661	0.0904459	0.119855	0.0352779	0.041341	0.0592661	0.0845718	0.0877152	0.101191	0.0720528	0.0806444	0.0940564	0.109963	0.109963	0.11493	0.116107	0.0940564	0.109963	0.109963	0.11493	0.116107	0.0940564	0.109963	0.109963	0.11493	0.116107	0.0940564	0.109963	0.109963	0.11493	0.116107	0.149228	0.129183	0.227819	0.0652892
506	0.079939	0.065002	0.164803	0.0784189	0.0777882	0.0917896	0.121658	0.0361216	0.042783	0.0604038	0.0917896	0.121658	0.0361216	0.042783	0.0604038	0.0917896	0.121658	0.0361216	0.042783	0.0604038	0.088223	0.0905349	0.10397	0.0746142	0.0844102	0.0960524	0.112443	0.112443	0.117165	0.118265	0.0960524	0.112443	0.112443	0.117165	0.118265	0.0960524	0.112443	0.112443	0.117165	0.118265	0.0960524	0.112443	0.112443	0.117165	0.118265	0.151391	0.130843	0.229904	0.0670435
507	0.0829958	0.0677169	0.168122	0.0813294	0.0806208	0.0936283	0.124208	0.0375361	0.044317	0.061885	0.0936283	0.124208	0.0375361	0.044317	0.061885	0.0936283	0.124208	0.0375361	0.044317	0.061885	0.092175	0.093758	0.107065	0.0774247	0.0885664	0.0981603	0.115245	0.115245	0.119048	0.120334	0.0981603	0.115245	0.115245	0.119048	0.120334	0.0981603	0.115245	0.115245	0.119048	0.120334	0.0981603	0.115245	0.115245	0.119048	0.120334	0.153166	0.132413	0.231774	0.06901
508	0.0857444	0.0702303	0.17157	0.0842189	0.0832117	0.0957747	0.127306	0.0393331	0.0459358	0.0637978	0.0957747	0.127306	0.0393331	0.0459358	0.0637978	0.0957747	0.127306	0.0393331	0.0459358	0.0637978	0.0960267	0.0969792	0.109877	0.0802625	0.0922639	0.100006	0.117903	0.117903	0.120747	0.122207	0.100006	0.117903	0.117903	0.120747	0.122207	0.100006	0.117903	0.117903	0.120747	0.122207	0.100006	0.117903	0.117903	0.120747	0.122207	0.155471	0.134021	0.23402	0.0709183
509	0.088821	0.0729937	0.174788	0.0870623	0.0858074	0.0977279	0.130022	0.0412919	0.0476316	0.0658195	0.0977279	0.130022	0.0412919	0.0476316	0.0658195	0.0977279	0.130022	0.0412919	0.0476316	0.0658195	0.0999532	0.100258	0.112735	0.0833508	0.0963685	0.102129	0.120301	0.120301	0.123084	0.124094	0.102129	0.120301	0.120301	0.123084	0.124094	0.102129	0.120301	0.120301	0.123084	0.124094	0.102129	0.120301	0.120301	0.123084	0.124094	0.157534	0.135529	0.236282	0.0730218
510	0.0921073	0.075554	0.177935	0.0899463	0.0882965	0.099907	0.132764	0.0434628	0.0499078	0.0675349	0.099907	0.132764	0.0434628	0.0499078	0.0675349	0.099907	0.132764	0.0434628	0.0499078	0.0675349	0.103818	0.103531	0.115665	0.0863431	0.100742	0.104104	0.122787	0.122787	0.125443	0.126156	0.104104	0.122787	0.122787	0.125443	0.126156	0.104104	0.122787	0.122787	0.125443	0.126156	0.104104	0.122787	0.122787	0.125443	0.126156	0.159173	0.136847	0.238364	0.0747895
511	0.0954486	0.0785625	0.181281	0.0931636	0.0914017	0.102209	0.135403	0.0453625	0.05221	0.0693064	0.102209	0.135403	0.0453625	0.05221	0.0693064	0.102209	0.135403	0.0453625	0.05221	0.0693064	0.107777	0.106666	0.118669	0.089382	0.105146	0.106482	0.125631	0.125631	0.127677	0.128311	0.106482	0.125631	0.125631	0.127677	0.128311	0.106482	0.125631	0.125631	0.127677	0.128311	0.106482	0.125631	0.125631	0.127677	0.128311	0.160892	0.138357	0.239915	0.0766494
512	0.09899	0.0816353	0.184516	0.0964047	0.0946783	0.10476	0.138653	0.0474575	0.0548017	0.0713072	0.10476	0.138653	0.0474575	0.0548017	0.0713072	0.10476	0.138653	0.0474575	0.0548017	0.0713072	0.111853	0.110019	0.121758	0.0923908	0.109303	0.108494	0.128521	0.128521	0.129549	0.130096	0.108494	0.128521	0.128521	0.129549	0.130096	0.108494	0.128521	0.128521	0.129549	0.130096	0.108494	0.128521	0.128521	0.129549	0.130096	0.162804	0.139784	0.242556	0.0785703
513	0.102528	0.0847571	0.187914	0.0999126	0.0978182	0.106986	0.141806	0.0499256	0.0572053	0.0732601	0.106986	0.141806	0.0499256	0.0572053	0.0732601	0.106986	0.141806	0.0499256	0.0572053	0.0732601	0.116146	0.113395	0.125147	0.0955694	0.114067	0.111067	0.131633	0.131633	0.132075	0.13213	0.111067	0.131633	0.131633	0.132075	0.13213	0.111067	0.131633	0.131633	0.132075	0.13213	0.111067	0.131633	0.131633	0.132075	0.13213	0.165188	0.141428	0.245168	0.0810895
514	0.10606	0.0878858	0.191487	0.103447	0.100824	0.109729	0.145511	0.0522919	0.0597842	0.0754944	0.109729	0.145511	0.0522919	0.0597842	0.0754944	0.109729	0.145511	0.0522919	0.0597842	0.0754944	0.120834	0.117256	0.128425	0.0994631	0.119087	0.113516	0.134452	0.134452	0.134253	0.134128	0.113516	0.134452	0.134452	0.134253	0.134128	0.113516	0.134452	0.134452	0.134253	0.134128	0.113516	0.134452	0.134452	0.134253	0.134128	0.167226	0.143385	0.247384	0.083345
515	0.109754	0.0913148	0.195379	0.107592	0.104275	0.11261	0.148825	0.0545611	0.062519	0.0781115	0.11261	0.148825	0.0545611	0.062519	0.0781115	0.11261	0.148825	0.0545611	0.062519	0.0781115	0.126186	0.1217	0.132171	0.104012	0.125078	0.116216	0.138021	0.138021	0.136935	0.136493	0.116216	0.138021	0.138021	0.136935	0.136493	0.116216	0.138021	0.138021	0.136935	0.136493	0.116216	0.138021	0.138021	0.136935	0.136493	0.169984	0.14518	0.249732	0.0856223
516	0.113574	0.0948103	0.199676	0.111761	0.10803	0.115833	0.15258	0.0572051	0.0657178	0.0808278	0.115833	0.15258	0.0572051	0.0657178	0.0808278	0.115833	0.15258	0.0572051	0.0657178	0.0808278	0.131751	0.126455	0.136015	0.108654	0.131084	0.119314	0.141897	0.141897	0.139885	0.139163	0.119314	0.141897	0.141897	0.139885	0.139163	0.119314	0.141897	0.141897	0.139885	0.139163	0.119314	0.141897	0.141897	0.139885	0.139163	0.172705	0.146881	0.25265	0.0878803
517	0.117169	0.0983088	0.203736	0.11566	0.111473	0.118716	0.15593	0.0602459	0.0688515	0.0836721	0.118716	0.15593	0.0602459	0.0688515	0.0836721	0.118716	0.15593	0.0602459	0.0688515	0.0836721	0.136555	0.130689	0.139447	0.112548	0.136533	0.122151	0.145358	0.145358	0.14272	0.141828	0.122151	0.145358	0.145358	0.14272	0.141828	0.122151	0.145358	0.145358	0.14272	0.141828	0.122151	0.145358	0.145358	0.14272	0.141828	0.175332	0.148617	0.255064	0.090374
518	0.1205	0.101647	0.207375	0.119197	0.114619	0.121839	0.159605	0.0633002	0.0719958	0.0864541	0.121839	0.159605	0.0633002	0.0719958	0.0864541	0.121839	0.159605	0.0633002	0.0719958	0.0864541	0.141442	0.134056	0.142903	0.116056	0.14174	0.124362	0.148296	0.148296	0.14518	0.143677	0.124362	0.148296	0.148296	0.14518	0.143677	0.124362	0.148296	0.148296	0.14518	0.143677	0.124362	0.148296	0.148296	0.14518	0.143677	0.177423	0.15004	0.257319	0.0927418
519	0.123911	0.104948	0.210235	0.122629	0.117673	0.124666	0.162956	0.0660419	0.0749761	0.0889792	0.124666	0.162956	0.0660419	0.0749761	0.0889792	0.124666	0.162956	0.0660419	0.0749761	0.0889792	0.146411	0.137376	0.146425	0.119572	0.147091	0.126916	0.151814	0.151814	0.147388	0.145582	0.126916	0.151814	0.151814	0.147388	0.145582	0.126916	0.151814	0.151814	0.147388	0.145582	0.126916	0.151814	0.151814	0.147388	0.145582	0.179405	0.151539	0.259391	0.0952106
520	0.127285	0.108046	0.213263	0.125939	0.120863	0.127934	0.166947	0.0688739	0.07835	0.0918011	0.127934	0.166947	0.0688739	0.07835	0.0918011	0.127934	0.166947	0.0688739	0.07835	0.0918011	0.151847	0.141229	0.149788	0.123297	0.152366	0.129228	0.155006	0.155006	0.149449	0.147582	0.129228	0.155006	0.155006	0.149449	0.147582	0.129228	0.155006	0.155006	0.149449	0.147582	0.129228	0.155006	0.155006	0.149449	0.147582	0.181516	0.153448	0.262138	0.0972467
521	0.130893	0.111095	0.216729	0.129363	0.123952	0.130789	0.170474	0.0719265	0.0814693	0.0945192	0.130789	0.170474	0.0719265	0.0814693	0.0945192	0.130789	0.170474	0.0719265	0.0814693	0.0945192	0.157126	0.145358	0.153374	0.127539	0.158137	0.131262	0.157751	0.157751	0.151793	0.149156	0.131262	0.157751	0.157751	0.151793	0.149156	0.131262	0.157751	0.157751	0.151793	0.149156	0.131262	0.157751	0.157751	0.151793	0.149156	0.183775	0.155431	0.264878	0.0995972
522	0.13421	0.114082	0.22026	0.132659	0.12674	0.133711	0.174114	0.0749331	0.0846058	0.0972838	0.133711	0.174114	0.0749331	0.0846058	0.0972838	0.133711	0.174114	0.0749331	0.0846058	0.0972838	0.162035	0.149511	0.156667	0.131745	0.163822	0.133904	0.160608	0.160608	0.154425	0.151297	0.133904	0.160608	0.160608	0.154425	0.151297	0.133904	0.160608	0.160608	0.154425	0.151297	0.133904	0.160608	0.160608	0.154425	0.151297	0.186395	0.157287	0.267192	0.101892
523	0.137482	0.117019	0.223701	0.136246	0.129909	0.136666	0.178207	0.0779531	0.0881644	0.100151	0.136666	0.178207	0.0779531	0.0881644	0.100151	0.136666	0.178207	0.0779531	0.0881644	0.100151	0.167275	0.153916	0.160135	0.135894	0.16963	0.137797	0.164748	0.164748	0.15755	0.153954	0.137797	0.164748	0.164748	0.15755	0.153954	0.137797	0.164748	0.164748	0.15755	0.153954	0.137797	0.164748	0.164748	0.15755	0.153954	0.189236	0.159041	0.269678	0.104263
524	0.140591	0.120272	0.227444	0.139774	0.133214	0.139738	0.182177	0.0807313	0.0915716	0.103008	0.139738	0.182177	0.0807313	0.0915716	0.103008	0.139738	0.182177	0.0807313	0.0915716	0.103008	0.172662	0.157915	0.163876	0.140284	0.175284	0.141413	0.168551	0.168551	0.160477	0.156457	0.141413	0.168551	0.168551	0.160477	0.156457	0.141413	0.168551	0.168551	0.160477	0.156457	0.141413	0.168551	0.168551	0.160477	0.156457	0.192108	0.160878	0.272053	0.106531
525	0.143618	0.123112	0.23032	0.143099	0.136289	0.142656	0.185714	0.0836142	0.0948792	0.105981	0.142656	0.185714	0.0836142	0.0948792	0.105981	0.142656	0.185714	0.0836142	0.0948792	0.105981	0.178048	0.16211	0.1679	0.144795	0.181296	0.144588	0.172454	0.172454	0.163644	0.158962	0.144588	0.172454	0.172454	0.163644	0.158962	0.144588	0.172454	0.172454	0.163644	0.158962	0.144588	0.172454	0.172454	0.163644	0.158962	0.195172	0.16324	0.273946	0.108998
526	0.146745	0.126337	0.23367	0.146652	0.139593	0.145575	0.189093	0.0864653	0.097867	0.109068	0.145575	0.189093	0.0864653	0.097867	0.109068	0.145575	0.189093	0.0864653	0.097867	0.109068	0.183137	0.166415	0.171587	0.149608	0.187042	0.148715	0.177261	0.177261	0.167994	0.163117	0.148715	0.177261	0.177261	0.167994	0.163117	0.148715	0.177261	0.177261	0.167994	0.163117	0.148715	0.177261	0.177261	0.167994	0.163117	0.198337	0.16562	0.276634	0.111736
527	0.149991	0.12965	0.237203	0.150302	0.143296	0.148269	0.192357	0.0893876	0.100974	0.112193	0.148269	0.192357	0.0893876	0.100974	0.112193	0.148269	0.192357	0.0893876	0.100974	0.112193	0.187091	0.1692	0.173749	0.153051	0.191046	0.151806	0.180449	0.180449	0.17088	0.165941	0.151806	0.180449	0.180449	0.17088	0.165941	0.151806	0.180449	0.180449	0.17088	0.165941	0.151806	0.180449	0.180449	0.17088	0.165941	0.200666	0.16695	0.278458	0.113336
528	0.152721	0.132259	0.239336	0.153023	0.145813	0.150555	0.194718	0.0919382	0.103689	0.114902	0.150555	0.194718	0.0919382	0.103689	0.114902	0.150555	0.194718	0.0919382	0.103689	0.114902	0.189424	0.170457	0.175151	0.15469	0.193455	0.152848	0.181557	0.181557	0.171672	0.166761	0.152848	0.181557	0.181557	0.171672	0.166761	0.152848	0.181557	0.181557	0.171672	0.166761	0.152848	0.181557	0.181557	0.171672	0.166761	0.201842	0.167787	0.279436	0.114013
529	0.154438	0.13395	0.239847	0.15461	0.147135	0.1521	0.19655	0.0936562	0.105612	0.116637	0.1521	0.19655	0.0936562	0.105612	0.116637	0.1521	0.19655	0.0936562	0.105612	0.116637	0.191882	0.171908	0.177671	0.156047	0.196287	0.153334	0.182784	0.182784	0.172427	0.167327	0.153334	0.182784	0.182784	0.172427	0.167327	0.153334	0.182784	0.182784	0.172427	0.167327	0.153334	0.182784	0.182784	0.172427	0.167327	0.203201	0.169455	0.280914	0.115247
530	0.155716	0.134903	0.240502	0.155474	0.147627	0.153364	0.198484	0.0949289	0.107146	0.117648	0.153364	0.198484	0.0949289	0.107146	0.117648	0.153364	0.198484	0.0949289	0.107146	0.117648	0.195522	0.174545	0.181117	0.158539	0.200579	0.155606	0.1859	0.1859	0.174748	0.169598	0.155606	0.1859	0.1859	0.174748	0.169598	0.155606	0.1859	0.1859	0.174748	0.169598	0.155606	0.1859	0.1859	0.174748	0.169598	0.205004	0.172005	0.283114	0.117588
531	0.15678	0.13592	0.24264	0.156442	0.14837	0.154965	0.201074	0.0962945	0.108596	0.118458	0.154965	0.201074	0.0962945	0.108596	0.118458	0.154965	0.201074	0.0962945	0.108596	0.118458	0.19921	0.177458	0.183345	0.161214	0.204604	0.157744	0.188297	0.188297	0.177024	0.171534	0.157744	0.188297	0.188297	0.177024	0.171534	0.157744	0.188297	0.188297	0.177024	0.171534	0.157744	0.188297	0.188297	0.177024	0.171534	0.207488	0.173524	0.284781	0.119558
532	0.158174	0.13751	0.24545	0.157989	0.150262	0.157015	0.203516	0.0978731	0.110286	0.119688	0.157015	0.203516	0.0978731	0.110286	0.119688	0.157015	0.203516	0.0978731	0.110286	0.119688	0.201017	0.179369	0.183907	0.162972	0.206614	0.158246	0.188702	0.188702	0.176957	0.171327	0.158246	0.188702	0.188702	0.176957	0.171327	0.158246	0.188702	0.188702	0.176957	0.171327	0.158246	0.188702	0.188702	0.176957	0.171327	0.209611	0.174011	0.28495	0.120528
533	0.159367	0.138967	0.246681	0.159224	0.151418	0.15886	0.205339	0.0989128	0.111692	0.121003	0.15886	0.205339	0.0989128	0.111692	0.121003	0.15886	0.205339	0.0989128	0.111692	0.121003	0.202179	0.180093	0.184202	0.163649	0.207524	0.157902	0.188748	0.188748	0.176809	0.170693	0.157902	0.188748	0.188748	0.176809	0.170693	0.157902	0.188748	0.188748	0.176809	0.170693	0.157902	0.188748	0.188748	0.176809	0.170693	0.210893	0.174613	0.28487	0.120825
534	0.160626	0.140111	0.247509	0.160247	0.152351	0.159625	0.20669	0.0997139	0.112609	0.121997	0.159625	0.20669	0.0997139	0.112609	0.121997	0.159625	0.20669	0.0997139	0.112609	0.121997	0.204086	0.181333	0.185842	0.164797	0.209622	0.158588	0.190069	0.190069	0.177722	0.171474	0.158588	0.190069	0.190069	0.177722	0.171474	0.158588	0.190069	0.190069	0.177722	0.171474	0.158588	0.190069	0.190069	0.177722	0.171474	0.21234	0.175947	0.286107	0.121752
535	0.161794	0.141025	0.248818	0.161209	0.152864	0.159867	0.207915	0.100408	0.113259	0.122639	0.159867	0.207915	0.100408	0.113259	0.122639	0.159867	0.207915	0.100408	0.113259	0.122639	0.206222	0.182578	0.187467	0.166196	0.212103	0.159683	0.191402	0.191402	0.178759	0.172591	0.159683	0.191402	0.191402	0.178759	0.172591	0.159683	0.191402	0.191402	0.178759	0.172591	0.159683	0.191402	0.191402	0.178759	0.172591	0.213972	0.177209	0.28757	0.122667
536	0.162833	0.141606	0.249944	0.162029	0.153162	0.160732	0.209369	0.101169	0.113857	0.123314	0.160732	0.209369	0.101169	0.113857	0.123314	0.160732	0.209369	0.101169	0.113857	0.123314	0.207733	0.183242	0.188166	0.166891	0.21374	0.1598	0.191521	0.191521	0.178584	0.172666	0.1598	0.191521	0.191521	0.178584	0.172666	0.1598	0.191521	0.191521	0.178584	0.172666	0.1598	0.191521	0.191521	0.178584	0.172666	0.215382	0.178015	0.28891	0.123396
537	0.163589	0.142315	0.250615	0.162759	0.153972	0.161758	0.210682	0.101738	0.114721	0.124021	0.161758	0.210682	0.101738	0.114721	0.124021	0.161758	0.210682	0.101738	0.114721	0.124021	0.208952	0.184087	0.188822	0.167401	0.214986	0.159407	0.191161	0.191161	0.178435	0.172634	0.159407	0.191161	0.191161	0.178435	0.172634	0.159407	0.191161	0.191161	0.178435	0.172634	0.159407	0.191161	0.191161	0.178435	0.172634	0.216802	0.178872	0.290417	0.124168
538	0.164247	0.143244	0.251832	0.163366	0.154952	0.162486	0.211392	0.101708	0.115376	0.124186	0.162486	0.211392	0.101708	0.115376	0.124186	0.162486	0.211392	0.101708	0.115376	0.124186	0.210555	0.185973	0.189775	0.169049	0.216609	0.160408	0.192265	0.192265	0.179568	0.173639	0.160408	0.192265	0.192265	0.179568	0.173639	0.160408	0.192265	0.192265	0.179568	0.173639	0.160408	0.192265	0.192265	0.179568	0.173639	0.218808	0.180441	0.291784	0.125227
539	0.164508	0.143686	0.253363	0.164209	0.155833	0.163322	0.212177	0.102367	0.116332	0.124615	0.163322	0.212177	0.102367	0.116332	0.124615	0.163322	0.212177	0.102367	0.116332	0.124615	0.211863	0.187327	0.190818	0.171139	0.217906	0.162113	0.193813	0.193813	0.181127	0.175324	0.162113	0.193813	0.193813	0.181127	0.175324	0.162113	0.193813	0.193813	0.181127	0.175324	0.162113	0.193813	0.193813	0.181127	0.175324	0.221423	0.181782	0.29195	0.126393
540	0.165753	0.14502	0.255419	0.165534	0.157472	0.164147	0.213042	0.102746	0.11697	0.125352	0.164147	0.213042	0.102746	0.11697	0.125352	0.164147	0.213042	0.102746	0.11697	0.125352	0.21203	0.187755	0.190945	0.172105	0.218329	0.162484	0.194108	0.194108	0.181479	0.175843	0.162484	0.194108	0.194108	0.181479	0.175843	0.162484	0.194108	0.194108	0.181479	0.175843	0.162484	0.194108	0.194108	0.181479	0.175843	0.223504	0.182681	0.292294	0.126823
541	0.166936	0.145933	0.255996	0.166521	0.158463	0.164669	0.213823	0.103332	0.117466	0.126151	0.164669	0.213823	0.103332	0.117466	0.126151	0.164669	0.213823	0.103332	0.117466	0.126151	0.211796	0.187548	0.191345	0.172067	0.218976	0.162148	0.194125	0.194125	0.181315	0.175833	0.162148	0.194125	0.194125	0.181315	0.175833	0.162148	0.194125	0.194125	0.181315	0.175833	0.162148	0.194125	0.194125	0.181315	0.175833	0.224746	0.183831	0.292998	0.127145
542	0.167747	0.146417	0.255948	0.166853	0.158787	0.164899	0.21418	0.103708	0.11769	0.126669	0.164899	0.21418	0.103708	0.11769	0.126669	0.164899	0.21418	0.103708	0.11769	0.126669	0.212854	0.187845	0.192557	0.172205	0.219843	0.162029	0.194505	0.194505	0.181537	0.176328	0.162029	0.194505	0.194505	0.181537	0.176328	0.162029	0.194505	0.194505	0.181537	0.176328	0.162029	0.194505	0.194505	0.181537	0.176328	0.225575	0.18528	0.293743	0.127799
543	0.168206	0.146683	0.25588	0.16696	0.158711	0.165016	0.214698	0.103641	0.117737	0.126732	0.165016	0.214698	0.103641	0.117737	0.126732	0.165016	0.214698	0.103641	0.117737	0.126732	0.214368	0.188666	0.194192	0.172763	0.221072	0.16247	0.195093	0.195093	0.182072	0.177103	0.16247	0.195093	0.195093	0.182072	0.177103	0.16247	0.195093	0.195093	0.182072	0.177103	0.16247	0.195093	0.195093	0.182072	0.177103	0.226519	0.186501	0.294897	0.12855
544	0.16858	0.146546	0.256356	0.166661	0.158496	0.165131	0.21555	0.103401	0.117672	0.12645	0.165131	0.21555	0.103401	0.117672	0.12645	0.165131	0.21555	0.103401	0.117672	0.12645	0.215439	0.189433	0.194819	0.173225	0.221984	0.162602	0.195052	0.195052	0.181569	0.177159	0.162602	0.195052	0.195052	0.181569	0.177159	0.162602	0.195052	0.195052	0.181569	0.177159	0.162602	0.195052	0.195052	0.181569	0.177159	0.227743	0.187263	0.296152	0.129242
545	0.168594	0.146827	0.25726	0.166475	0.158558	0.16549	0.216264	0.103454	0.117726	0.126453	0.16549	0.216264	0.103454	0.117726	0.126453	0.16549	0.216264	0.103454	0.117726	0.126453	0.215583	0.189502	0.193967	0.172827	0.222208	0.162163	0.194415	0.194415	0.180676	0.176874	0.162163	0.194415	0.194415	0.180676	0.176874	0.162163	0.194415	0.194415	0.180676	0.176874	0.162163	0.194415	0.194415	0.180676	0.176874	0.229235	0.187586	0.297338	0.129192
546	0.168962	0.147712	0.258367	0.166812	0.158755	0.165654	0.216368	0.10351	0.117821	0.126629	0.165654	0.216368	0.10351	0.117821	0.126629	0.165654	0.216368	0.10351	0.117821	0.126629	0.215444	0.189668	0.193236	0.172716	0.222205	0.161496	0.193867	0.193867	0.179785	0.176484	0.161496	0.193867	0.193867	0.179785	0.176484	0.161496	0.193867	0.193867	0.179785	0.176484	0.161496	0.193867	0.193867	0.179785	0.176484	0.230565	0.188223	0.297782	0.129118
547	0.169705	0.148497	0.258956	0.167449	0.159076	0.166115	0.216997	0.10383	0.118471	0.127046	0.166115	0.216997	0.10383	0.118471	0.127046	0.166115	0.216997	0.10383	0.118471	0.127046	0.215621	0.189797	0.193455	0.172803	0.222539	0.160956	0.193407	0.193407	0.17943	0.17575	0.160956	0.193407	0.193407	0.17943	0.17575	0.160956	0.193407	0.193407	0.17943	0.17575	0.160956	0.193407	0.193407	0.17943	0.17575	0.231527	0.188893	0.298131	0.129312
548	0.170605	0.149043	0.258901	0.168156	0.159318	0.166567	0.217397	0.104226	0.119016	0.127432	0.166567	0.217397	0.104226	0.119016	0.127432	0.166567	0.217397	0.104226	0.119016	0.127432	0.216242	0.189883	0.194211	0.173099	0.223009	0.160601	0.193256	0.193256	0.179107	0.175353	0.160601	0.193256	0.193256	0.179107	0.175353	0.160601	0.193256	0.193256	0.179107	0.175353	0.160601	0.193256	0.193256	0.179107	0.175353	0.232594	0.18975	0.298687	0.129922
549	0.171267	0.149313	0.259232	0.168131	0.159294	0.167198	0.218336	0.104456	0.119313	0.12718	0.167198	0.218336	0.104456	0.119313	0.12718	0.167198	0.218336	0.104456	0.119313	0.12718	0.217027	0.19026	0.194847	0.173617	0.223228	0.160301	0.192798	0.192798	0.178724	0.175142	0.160301	0.192798	0.192798	0.178724	0.175142	0.160301	0.192798	0.192798	0.178724	0.175142	0.160301	0.192798	0.192798	0.178724	0.175142	0.233938	0.190752	0.299794	0.130742
550	0.171779	0.149528	0.259981	0.168176	0.159198	0.16746	0.218565	0.104446	0.11926	0.127011	0.16746	0.218565	0.104446	0.11926	0.127011	0.16746	0.218565	0.104446	0.11926	0.127011	0.216855	0.190599	0.194756	0.173626	0.223037	0.160289	0.192646	0.192646	0.178366	0.17552	0.160289	0.192646	0.192646	0.178366	0.17552	0.160289	0.192646	0.192646	0.178366	0.17552	0.160289	0.192646	0.192646	0.178366	0.17552	0.235733	0.191727	0.300745	0.131319
551	0.171988	0.14975	0.26062	0.168613	0.15984	0.168011	0.219172	0.104459	0.119378	0.127406	0.168011	0.219172	0.104459	0.119378	0.127406	0.168011	0.219172	0.104459	0.119378	0.127406	0.216761	0.190665	0.194251	0.173406	0.222936	0.160586	0.192536	0.192536	0.178331	0.176103	0.160586	0.192536	0.192536	0.178331	0.176103	0.160586	0.192536	0.192536	0.178331	0.176103	0.160586	0.192536	0.192536	0.178331	0.176103	0.237397	0.192291	0.301346	0.131074
552	0.172484	0.150253	0.261297	0.16903	0.16033	0.168384	0.218945	0.10482	0.119575	0.127531	0.168384	0.218945	0.10482	0.119575	0.127531	0.168384	0.218945	0.10482	0.119575	0.127531	0.216088	0.190102	0.193973	0.173123	0.222643	0.160825	0.192741	0.192741	0.178654	0.176668	0.160825	0.192741	0.192741	0.178654	0.176668	0.160825	0.192741	0.192741	0.178654	0.176668	0.160825	0.192741	0.192741	0.178654	0.176668	0.238649	0.192728	0.301273	0.131327
553	0.172381	0.150445	0.261541	0.169106	0.160124	0.16828	0.219297	0.105001	0.119377	0.127774	0.16828	0.219297	0.105001	0.119377	0.127774	0.16828	0.219297	0.105001	0.119377	0.127774	0.215814	0.189798	0.193995	0.173092	0.222346	0.160574	0.192767	0.192767	0.178283	0.176665	0.160574	0.192767	0.192767	0.178283	0.176665	0.160574	0.192767	0.192767	0.178283	0.176665	0.160574	0.192767	0.192767	0.178283	0.176665	0.23943	0.193288	0.30097	0.131441
[truncated: 147 more rows]
[truncated: 126 more columns]

## Sheet: LightnessValues
	OD of macular and lens(Wyszecki)		D65	forest	overcast_open(Nov22-noon)	overcast_shaded(Nov21-morning)	ss_closed1(Dec13-morning)	OD of macular pigment(Wyszecki)	Od of lens (Wyszecki)
400	1.285	-1	59.1272	45.5655	1.10236	0.0950809	0.00687706	0.085	1.2
[truncated: 300 more rows]
